# Supplementary material for: Spatial Transcriptomic and miRNA Analyses Revealed Genes Involved in the Mesometrial-Biased Implantation in Pigs
Source: Genes (Basel). 2019 Oct 14;10(10):808. doi: 10.3390/genes10100808 (PMC6826901; doi:10.3390/genes10100808)
Supplement: Supplementary file 1 [file genes-10-00808-s001.zip]

Archive with 9 entries (8 files):
- Final Supplementary File/
- Final Supplementary File/Figure S1.docx
- Final Supplementary File/Figure S1.jpg
- Final Supplementary File/Supplementary Table. S1.xlsx
- Final Supplementary File/Supplementary Table. S2.xlsx
- Final Supplementary File/Supplementary Table. S3.xlsx
- Final Supplementary File/Supplementary Table. S4.xlsx
- Final Supplementary File/Supplementary Table. S5.xlsx
- Final Supplementary File/Supplementary Table. S6.xlsx
