# Supplementary material for: Spatial Transcriptomic and miRNA Analyses Revealed Genes Involved in the Mesometrial-Biased Implantation in Pigs
Source: Genes (Basel). 2019 Oct 14;10(10):808. doi: 10.3390/genes10100808 (PMC6826901; doi:10.3390/genes10100808)
Supplement: Supplementary file 1 [file genes-10-00808-s001.zip › Final Supplementary File/Supplementary Table. S1.xlsx]

## Sheet: GENE
GENE	Primer-F	Primer-R
CXCL9	TAAACAATTCGCCCCAAGCC	GTTGGTAACATGGTCCCTCA
CXCL10	GGAGACACTCTTCAACTGCTC	ATCTTGATGCAGGTACAGCGAA
CCL28	AGAGAGCGGATGGGGATTGT	TCCTGATGTGCCCCTTTACTG
AQP3	TCAACCTGGCCTTTGGCTTC	GGTATAGACGGGCAGCTTGA
S100A8	AAAGGGAATTACCACGCCATCT	CTGTGGGGACAAGTCCAGGG
ECM2	CAGTGCTGACCTCACACAGAT	CCCTATGCCTGAAGACGTGA
ANXA2	TCTGCTCAAGGACCAACCAG	CTTCACGCCGGCATCATAGA
COL15A1	TTGGCCCCAGAAAGTCGTTT	CGTTACTTCCTCGCGTCTGT
CXCL11	TTCAAGGCTTCCCCATGTTCA	ATGTGCTTTCAGGGTGACAA
CXCL12	CTACAGATGCCCTTGCCGAT	GAGAGTGGGACTGGGTTTGT
CXCL14	TTTGGGAAAGGCTCACTGCT	TGGAGGATCGCGGAATGATG
CXCR3	TCATGTACTTGGGGGCCTTG	ACATCCGCTCTCGGAACTTG
CXCR4	GCGCAAAGCTCTCAAAACCA	TGGCTCCAAGGAAAGCGTAG
CXCR7	TCCATCAACCTCTTCGGCAG	TGATGAGCCACTCCTTGACG
ITGB2	GCATCGGCTTTGGGTCTTTC	TGGAGTTGTCCGTGAGCTTG
ITGAL	CCAGTTTGCCTCAAAACCCG	GTGGCCCTTGCTGAGGTC
ICAM1	GAGCTGTTCAGGCAGTCAGT	GTTCACAGAAACGGGTGTGC
SELL	TGGTCCAGTCCTAGTCCGAT	TCATCCATGCTTCTCTGAGACTT
CD3D	TGTCTGGCCTGATACTGGCT	GGATGCGTTTTCCCAGGTCT

## Sheet: miRNA
microRNA	Primers-F
ssc-miR-9	CGCGTCTTTGGTTATCTAGCTGTATG
ssc-miR-1	GCGCGTGGAATGTAAAGAAGTATGTA
ssc-miR-142-3p	CGCGTGTAGTGTTTCCTACTTTATGG
ssc-miR-142-5p	GCGCGCATAAAGTAGAAAGCACTACT
ssc-miR-101	GCGCGTACAGTACTGTGATAACTGAA
ssc-miR-30a-5p	GCGTGTAAACATCCTCGACTGGAAG
ssc-miR-190b	GCGCGTGATATGTTTGATATTGGGTTG

## Sheet: miRNA mimics
miRNA mimics	sense（5'-3'）
ssc-miR-9	UCUUUGGUUAUCUAGCUGUAUG
ssc-miR-9-mut	GAGCGUAGUAUCUAGCUGUAUG
NC	UUCUCCGAACGUGUCACGUTT
ssc-miR-142-3p	UGUAGUGUUUCCUACUUUAUGG
ssc-miR-142-3p-mut	CAGCUCAGUUCCUACUUUAUGG
