# Supplementary material for: Spatial Transcriptomic and miRNA Analyses Revealed Genes Involved in the Mesometrial-Biased Implantation in Pigs
Source: Genes (Basel). 2019 Oct 14;10(10):808. doi: 10.3390/genes10100808 (PMC6826901; doi:10.3390/genes10100808)
Supplement: Supplementary file 1 [file genes-10-00808-s001.zip › Final Supplementary File/Supplementary Table. S2.xlsx]

## Sheet: summary
Sample	Raw_Read_Number	Raw_GC_content	Raw_Q20_rate	Raw_Q30_rate	Trimmed_Read_Number
M12AM2	59875892	50.54	96.54	92.5	58559474
M12AM6	55176182	48.6	96.4	91.4	54816184
M12AM7	60005232	48.33	96.4	91.39	59609978
M12M2	60699602	50.65	96.82	93.08	59475188
M12M6	61615590	48.68	96.55	91.7	61251396
M12M7	67279730	48.68	96.35	91.28	66826354
M15AM1	54713860	49.74	97.71	94.53	54299022
M15AM10	64504252	52.01	97.2	93.15	62682470
M15AM11	63276668	50.8	97.29	93.34	61549564
M15AM2	56315768	50.74	97.42	93.9	55817886
M15AM3	58692420	50.71	96.54	92.55	57413470
M15AM6	55767020	50.22	98.01	94.85	55361894
M15AM9	61294148	50.75	97.31	93.31	59669586
M15M1	55339768	50.96	97.51	94.09	54887716
M15M10	66407130	54.51	97.16	93.1	64331838
M15M11	58925614	52.75	97.61	93.97	57415168
M15M2	60769710	50.97	96.52	92.5	59441648
M15M3	58610832	50.35	97.35	93.78	58093754
M15M6	59421910	51.37	97.9	94.64	58919200
M15M9	67058724	50.91	97.2	93.13	65312618
