# Supplementary material for: Spatial Transcriptomic and miRNA Analyses Revealed Genes Involved in the Mesometrial-Biased Implantation in Pigs
Source: Genes (Basel). 2019 Oct 14;10(10):808. doi: 10.3390/genes10100808 (PMC6826901; doi:10.3390/genes10100808)
Supplement: Supplementary file 1 [file genes-10-00808-s001.zip › Final Supplementary File/Supplementary Table. S3.xlsx]

## Sheet: 12M-15M
GENE	baseMean	log2FoldChange	lfcSE	stat	pvalue	padj
ENSSSCG00000013095	1178.57	10.6499	1.87377	5.68368	1.31824e-08	6.90895e-07
ENSSSCG00000031080	178.548	10.4858	2.10719	4.97621	6.48424e-07	2.05637e-05
ENSSSCG00000031865	295.661	10.2512	1.33547	7.67614	1.6396e-14	3.71072e-12
ENSSSCG00000032149	1398.14	10.1534	1.58351	6.41198	1.43642e-10	1.34942e-08
ENSSSCG00000032963	1540.53	8.0056	1.38747	5.76994	7.92983e-09	4.38108e-07
ENSSSCG00000017061	207.1	7.92167	1.26823	6.24623	4.20477e-10	3.48926e-08
ENSSSCG00000003758	285.59	6.57964	1.36118	4.83376	1.33979e-06	3.79024e-05
ENSSSCG00000007007	1168.88	6.28636	0.727096	8.64584	5.34091e-18	2.72743e-15
ENSSSCG00000033344	503.077	5.90582	1.58631	3.72299	0.000196878	0.00240998
ENSSSCG00000032395	7108.34	5.73746	1.57792	3.63609	0.000276804	0.00317262
ENSSSCG00000012774	346.655	5.54976	0.540419	10.2694	9.68376e-25	1.60718e-21
ENSSSCG00000030903	231.462	5.2567	1.40223	3.74881	0.000177675	0.00223254
ENSSSCG00000031851	5881.32	5.0462	0.62293	8.10075	5.46202e-16	1.94253e-13
ENSSSCG00000032474	10360.6	5.02185	0.613067	8.19135	2.5832e-16	1.00876e-13
ENSSSCG00000036064	332.693	4.9025	0.619962	7.90775	2.62091e-15	7.67617e-13
ENSSSCG00000009239	3210.29	4.83128	0.628721	7.6843	1.5384e-14	3.52169e-12
ENSSSCG00000006919	6539.27	4.76591	0.471068	10.1173	4.63211e-24	6.58951e-21
ENSSSCG00000023693	117.894	4.65555	0.669543	6.95332	3.56794e-12	4.96917e-10
ENSSSCG00000012038	139.827	4.62644	0.490625	9.42967	4.11374e-21	3.41372e-18
ENSSSCG00000034371	303.688	4.52694	0.67908	6.66629	2.62357e-11	2.95203e-09
ENSSSCG00000016270	3140.61	4.35283	0.548031	7.94268	1.97852e-15	6.0622e-13
ENSSSCG00000002866	189.822	4.32813	0.778253	5.56133	2.6772e-08	1.2879e-06
ENSSSCG00000009216	14673.4	4.29933	1.14998	3.73861	0.000185041	0.00230474
ENSSSCG00000021059	217.184	4.25673	0.697093	6.1064	1.01901e-09	7.46125e-08
ENSSSCG00000014823	197.334	4.20316	0.648794	6.47842	9.26854e-11	9.1837e-09
ENSSSCG00000032777	3513.85	4.19401	0.707831	5.92516	3.12001e-09	1.98524e-07
ENSSSCG00000004643	1322.67	4.1837	0.484914	8.62771	6.25918e-18	3.11644e-15
ENSSSCG00000024973	22630.2	4.05398	0.435191	9.3154	1.21493e-20	8.9617e-18
ENSSSCG00000008311	6827.08	4.02936	0.526601	7.65163	1.9844e-14	4.39127e-12
ENSSSCG00000007507	366.203	3.97255	0.60191	6.5999	4.11432e-11	4.4533e-09
ENSSSCG00000008978	350.946	3.95448	0.768571	5.14524	2.67182e-07	9.50212e-06
ENSSSCG00000022630	238.506	3.94171	0.491469	8.02027	1.05516e-15	3.445e-13
ENSSSCG00000016442	501.272	3.9385	0.545405	7.22124	5.15169e-13	8.69501e-11
ENSSSCG00000011862	106.031	3.89765	0.695771	5.60191	2.11998e-08	1.06084e-06
ENSSSCG00000004894	1144.67	3.89408	0.662321	5.87945	4.11635e-09	2.53113e-07
ENSSSCG00000015894	1751.98	3.89147	0.497261	7.82583	5.04338e-15	1.33925e-12
ENSSSCG00000024867	600.675	3.84421	0.664935	5.78133	7.41104e-09	4.13441e-07
ENSSSCG00000016957	384.867	3.8018	0.481253	7.8998	2.79355e-15	7.94806e-13
ENSSSCG00000036438	986.089	3.77356	0.739487	5.10294	3.34409e-07	1.16029e-05
ENSSSCG00000039807	569.103	3.76323	0.504236	7.46324	8.44225e-14	1.68136e-11
ENSSSCG00000002515	488.258	3.7472	0.569907	6.57511	4.86174e-11	5.17788e-09
ENSSSCG00000014310	679.542	3.70679	1.16972	3.16896	0.00152984	0.0122362
ENSSSCG00000014426	244.603	3.70592	1.3496	2.74594	0.00603379	0.0351886
ENSSSCG00000031023	19972.1	3.60359	0.964943	3.73451	0.000188078	0.00233381
ENSSSCG00000014965	3361.46	3.54054	0.381216	9.28747	1.57996e-20	1.08505e-17
ENSSSCG00000029414	141.197	3.52371	0.725726	4.85543	1.20123e-06	3.4672e-05
ENSSSCG00000003616	354.798	3.49953	0.550109	6.36151	1.99776e-10	1.76833e-08
ENSSSCG00000030801	1812.28	3.49135	0.351088	9.94439	2.66808e-23	3.32109e-20
ENSSSCG00000031087	338.379	3.48507	0.668049	5.21679	1.82052e-07	6.84103e-06
ENSSSCG00000040025	274.177	3.46895	0.708922	4.89328	9.91703e-07	2.9835e-05
ENSSSCG00000016614	202.138	3.46115	0.432497	8.0027	1.21718e-15	3.84782e-13
ENSSSCG00000006923	3530.46	3.4351	0.430889	7.97212	1.55981e-15	4.85392e-13
ENSSSCG00000037137	242.821	3.30753	0.529662	6.2446	4.24873e-10	3.51111e-08
ENSSSCG00000006457	415.489	3.27474	0.458298	7.14544	8.97072e-13	1.37431e-10
ENSSSCG00000008228	1078.08	3.22719	0.605728	5.32778	9.9418e-08	4.06573e-06
ENSSSCG00000014618	1355.94	3.20389	0.334382	9.58151	9.56388e-22	8.28149e-19
ENSSSCG00000002554	1021.14	3.17894	0.466841	6.80947	9.79572e-12	1.25865e-09
ENSSSCG00000036096	1067.59	3.1572	0.311314	10.1415	3.6141e-24	5.5368e-21
ENSSSCG00000038878	117.092	3.14064	1.13142	2.77583	0.00550614	0.0328422
ENSSSCG00000011195	1032.38	3.11857	0.453396	6.87824	6.05976e-12	8.20994e-10
ENSSSCG00000007901	3363.27	3.10853	0.346837	8.96251	3.17384e-19	1.80601e-16
ENSSSCG00000015084	797.463	3.08481	1.0283	2.99991	0.00270057	0.0189259
ENSSSCG00000003109	302.894	3.06898	1.11519	2.75198	0.00592363	0.0346985
ENSSSCG00000001848	357.464	3.03902	0.469955	6.46663	1.00214e-10	9.83181e-09
ENSSSCG00000028875	102.824	3.01165	0.616362	4.88617	1.02815e-06	3.05668e-05
ENSSSCG00000003848	1111.58	3.01094	0.364174	8.26786	1.36388e-16	5.65898e-14
ENSSSCG00000031610	684.423	3.00906	0.468101	6.42824	1.29092e-10	1.22429e-08
ENSSSCG00000035755	107.418	3.00592	0.536711	5.60064	2.13562e-08	1.06599e-06
ENSSSCG00000014277	5707.83	3.00091	0.468181	6.40973	1.45774e-10	1.36302e-08
ENSSSCG00000034980	999.739	2.96828	0.399234	7.43493	1.04621e-13	2.06161e-11
ENSSSCG00000033321	359.579	2.96087	0.662066	4.47216	7.74333e-06	0.000164937
ENSSSCG00000004573	3713.92	2.9523	0.637637	4.63006	3.65552e-06	8.87846e-05
ENSSSCG00000023178	1519.84	2.95029	0.528957	5.57758	2.43894e-08	1.18473e-06
ENSSSCG00000005211	400.355	2.93882	0.524331	5.6049	2.08377e-08	1.04535e-06
ENSSSCG00000003218	167.035	2.93557	0.374691	7.83463	4.7024e-15	1.28292e-12
ENSSSCG00000015302	1584.77	2.92331	0.913858	3.19887	0.00137968	0.0112804
ENSSSCG00000018042	840.177	2.91048	0.298616	9.74655	1.90837e-22	1.90036e-19
ENSSSCG00000025020	378.204	2.89132	0.496868	5.81908	5.91711e-09	3.4158e-07
ENSSSCG00000039751	3499.43	2.89097	0.370703	7.7986	6.25973e-15	1.64038e-12
ENSSSCG00000006287	1301.35	2.88586	0.410003	7.03863	1.94144e-12	2.8855e-10
ENSSSCG00000020906	6758.04	2.88473	0.365082	7.9016	2.75356e-15	7.94782e-13
ENSSSCG00000007497	486.263	2.87638	0.395628	7.27041	3.58408e-13	6.207e-11
ENSSSCG00000001463	2888.26	2.87231	0.580621	4.94696	7.53803e-07	2.34574e-05
ENSSSCG00000026455	117.09	2.87044	0.600984	4.77623	1.78612e-06	4.83977e-05
ENSSSCG00000001469	3234.75	2.86871	0.435337	6.58963	4.40931e-11	4.7468e-09
ENSSSCG00000032240	271.717	2.85563	0.757103	3.77178	0.000162086	0.00208167
ENSSSCG00000035077	244.413	2.8419	0.480326	5.91661	3.28654e-09	2.07793e-07
ENSSSCG00000033570	2627.9	2.83287	0.438803	6.45591	1.07572e-10	1.0502e-08
ENSSSCG00000036988	134.143	2.81648	0.747478	3.76798	0.000164575	0.00210624
ENSSSCG00000040769	137.888	2.81611	0.844824	3.33337	0.000857993	0.00779197
ENSSSCG00000039573	6092.26	2.81423	0.533642	5.27362	1.33756e-07	5.2233e-06
ENSSSCG00000016903	241.503	2.80129	0.376835	7.43372	1.05586e-13	2.06161e-11
ENSSSCG00000021815	617.476	2.79424	0.536836	5.20501	1.93989e-07	7.22146e-06
ENSSSCG00000033677	1639.27	2.78856	0.462942	6.02356	1.7062e-09	1.14413e-07
ENSSSCG00000033262	36003	2.77069	0.410235	6.7539	1.43922e-11	1.71638e-09
ENSSSCG00000022719	164.308	2.76989	0.48017	5.76856	7.99499e-09	4.39857e-07
ENSSSCG00000006736	1343.25	2.76217	0.485968	5.68386	1.31688e-08	6.90895e-07
ENSSSCG00000040569	659.333	2.7611	0.385173	7.16848	7.58366e-13	1.21803e-10
ENSSSCG00000015436	193.098	2.75495	0.608173	4.52987	5.90191e-06	0.000131774
ENSSSCG00000001422	1426.95	2.75235	0.445929	6.17218	6.73549e-10	5.24e-08
ENSSSCG00000035392	2341.16	2.74109	0.596979	4.5916	4.39854e-06	0.000104321
ENSSSCG00000001472	933.122	2.74048	0.427273	6.41387	1.41874e-10	1.33912e-08
ENSSSCG00000025130	213.579	2.73656	0.485062	5.64167	1.68409e-08	8.60008e-07
ENSSSCG00000033703	2337.53	2.73405	0.401792	6.80463	1.01311e-11	1.28315e-09
ENSSSCG00000034358	132.071	2.73153	0.596829	4.57674	4.72275e-06	0.00011001
ENSSSCG00000001252	1999.52	2.72851	0.523122	5.21582	1.83003e-07	6.86381e-06
ENSSSCG00000023920	22016.1	2.71864	0.327224	8.3082	9.71656e-17	4.11734e-14
ENSSSCG00000002516	13981.9	2.71799	0.453889	5.98823	2.12137e-09	1.38977e-07
ENSSSCG00000024166	119.964	2.71326	0.630717	4.30187	1.69365e-05	0.000318214
ENSSSCG00000040461	187.126	2.69558	0.521425	5.16965	2.34536e-07	8.52376e-06
ENSSSCG00000001457	8949.43	2.69007	0.519418	5.17901	2.23062e-07	8.17853e-06
ENSSSCG00000001455	3354.27	2.68614	0.436456	6.15443	7.53504e-10	5.74972e-08
ENSSSCG00000031976	353.844	2.68525	0.277827	9.66521	4.23734e-22	4.01862e-19
ENSSSCG00000001427	33372.4	2.66715	0.363286	7.34174	2.10832e-13	3.88789e-11
ENSSSCG00000038055	1325.66	2.65848	0.4387	6.0599	1.36205e-09	9.45174e-08
ENSSSCG00000008314	2402.17	2.6542	0.389067	6.82195	8.98108e-12	1.16147e-09
ENSSSCG00000003972	148.743	2.6534	0.387044	6.85554	7.10431e-12	9.43263e-10
ENSSSCG00000011133	3221.27	2.65211	0.422479	6.27749	3.44075e-10	2.94103e-08
ENSSSCG00000012960	1560.82	2.65186	0.936071	2.83297	0.00461172	0.0286933
ENSSSCG00000003226	141.266	2.64942	0.437132	6.0609	1.35359e-09	9.42591e-08
ENSSSCG00000009919	269.116	2.64029	0.510153	5.17549	2.27315e-07	8.30309e-06
ENSSSCG00000028203	603.745	2.63367	0.603751	4.36218	1.28772e-05	0.000252297
ENSSSCG00000031897	287.046	2.62185	0.4074	6.43555	1.23024e-10	1.17232e-08
ENSSSCG00000016451	167.481	2.61407	0.540326	4.83796	1.3118e-06	3.73086e-05
ENSSSCG00000026587	104.363	2.6084	0.732352	3.56168	0.00036849	0.00396462
ENSSSCG00000022794	196.233	2.60812	0.402419	6.4811	9.10554e-11	9.0673e-09
ENSSSCG00000001470	1737.29	2.59778	0.441585	5.88286	4.03244e-09	2.4941e-07
ENSSSCG00000015268	3803.12	2.59334	0.592854	4.37433	1.21808e-05	0.000240907
ENSSSCG00000018044	185.297	2.58538	0.489734	5.27916	1.2978e-07	5.0844e-06
ENSSSCG00000025795	248.885	2.58456	0.569969	4.53457	5.77204e-06	0.00012951
ENSSSCG00000033624	861.753	2.58199	0.342904	7.52977	5.08301e-14	1.05451e-11
ENSSSCG00000028711	536.428	2.58192	0.556603	4.63871	3.50595e-06	8.57796e-05
ENSSSCG00000011125	131.343	2.56037	0.403569	6.34431	2.23423e-10	1.96021e-08
ENSSSCG00000016742	399.09	2.55521	0.418512	6.10545	1.02509e-09	7.47824e-08
ENSSSCG00000040535	1263.5	2.545	0.48013	5.30065	1.1539e-07	4.62396e-06
ENSSSCG00000030026	131.308	2.54495	0.854302	2.97899	0.00289205	0.0199716
ENSSSCG00000024518	132.943	2.53963	0.686833	3.69759	0.000217656	0.00262088
ENSSSCG00000001978	327.009	2.53869	0.551506	4.60319	4.16064e-06	9.92374e-05
ENSSSCG00000017517	230.563	2.53233	0.415598	6.09323	1.10656e-09	7.92744e-08
ENSSSCG00000032686	335.494	2.52719	0.438493	5.76337	8.24529e-09	4.49899e-07
ENSSSCG00000013042	136.352	2.5251	0.360008	7.014	2.31598e-12	3.36679e-10
ENSSSCG00000033003	2390.65	2.52272	0.945065	2.66937	0.00759943	0.041902
ENSSSCG00000023166	127.126	2.5222	0.700873	3.59866	0.000319861	0.00354105
ENSSSCG00000001453	25084	2.52192	0.413561	6.09806	1.07365e-09	7.71946e-08
ENSSSCG00000008648	3793.63	2.52113	0.569343	4.42814	9.50499e-06	0.000196984
ENSSSCG00000014833	489.497	2.51109	0.418822	5.99561	2.02722e-09	1.34747e-07
ENSSSCG00000040673	1128.17	2.50855	0.469523	5.34276	9.15397e-08	3.79024e-06
ENSSSCG00000035732	101.387	2.50714	0.370344	6.76977	1.28986e-11	1.58573e-09
ENSSSCG00000021956	116.391	2.49215	0.368264	6.7673	1.3121e-11	1.59586e-09
ENSSSCG00000000257	545.797	2.4919	0.455157	5.47483	4.3794e-08	2.00968e-06
ENSSSCG00000013551	11022	2.4904	0.52802	4.71649	2.39951e-06	6.22249e-05
ENSSSCG00000023186	127.791	2.47278	0.473364	5.22385	1.75245e-07	6.63531e-06
ENSSSCG00000001573	426.065	2.46245	0.472169	5.21519	1.83631e-07	6.86504e-06
ENSSSCG00000032355	315.018	2.46051	0.55777	4.41134	1.02734e-05	0.000210284
ENSSSCG00000036580	301.294	2.44379	0.538497	4.53817	5.67458e-06	0.000127845
ENSSSCG00000040648	199.829	2.434	0.361765	6.72814	1.71843e-11	1.98978e-09
ENSSSCG00000039815	1301.27	2.42302	0.446329	5.42877	5.67443e-08	2.48378e-06
ENSSSCG00000036990	220.739	2.42005	0.463453	5.22178	1.77212e-07	6.68869e-06
ENSSSCG00000031292	393.233	2.41478	0.560295	4.30983	1.6338e-05	0.00030784
ENSSSCG00000001459	300.536	2.41335	0.441229	5.46961	4.5103e-08	2.06026e-06
ENSSSCG00000011850	6558.53	2.40809	0.729555	3.30076	0.00096423	0.00856157
ENSSSCG00000007682	163.635	2.40279	0.66934	3.58979	0.000330947	0.00363276
ENSSSCG00000022280	212.702	2.38461	0.522682	4.56226	5.06059e-06	0.000116785
ENSSSCG00000003732	40337.9	2.37597	0.638549	3.72088	0.000198527	0.00242717
ENSSSCG00000034259	1849.06	2.37423	0.28528	8.32246	8.61572e-17	3.81312e-14
ENSSSCG00000031219	769.688	2.37271	0.388184	6.11234	9.81811e-10	7.24213e-08
ENSSSCG00000010073	693.91	2.37031	0.627785	3.77566	0.000159582	0.00205844
ENSSSCG00000010252	677.111	2.35772	0.381691	6.17703	6.53206e-10	5.10167e-08
ENSSSCG00000002653	201.286	2.356	0.477711	4.93184	8.14589e-07	2.51135e-05
ENSSSCG00000040575	3976.12	2.35158	0.692316	3.39668	0.000682076	0.00643803
ENSSSCG00000002919	656.275	2.35062	0.569401	4.12823	3.6556e-05	0.000607214
ENSSSCG00000015735	510.279	2.34923	0.647399	3.62871	0.000284836	0.00323974
ENSSSCG00000013886	1500.46	2.34534	0.376462	6.22995	4.66593e-10	3.76221e-08
ENSSSCG00000017494	340.172	2.33824	0.3077	7.59908	2.9825e-14	6.38704e-12
ENSSSCG00000039222	2754.87	2.33536	0.581458	4.01639	5.90974e-05	0.000904676
ENSSSCG00000033541	150.915	2.33199	0.460896	5.05968	4.19953e-07	1.42241e-05
ENSSSCG00000025208	202.046	2.32994	0.660593	3.52705	0.000420215	0.00440011
ENSSSCG00000008348	265.592	2.32602	0.325048	7.15592	8.31136e-13	1.30338e-10
ENSSSCG00000039569	5483.36	2.32375	0.638576	3.63895	0.000273749	0.00314416
ENSSSCG00000009240	1066.38	2.32259	0.499253	4.65213	3.28528e-06	8.11781e-05
ENSSSCG00000011254	243.09	2.31425	0.248985	9.29473	1.47587e-20	1.04977e-17
ENSSSCG00000022839	184.248	2.31103	0.430166	5.3724	7.76958e-08	3.28533e-06
ENSSSCG00000027628	2868.99	2.30882	0.589342	3.91762	8.94276e-05	0.0012841
ENSSSCG00000006788	175.001	2.30237	0.470396	4.89454	9.85384e-07	2.97798e-05
ENSSSCG00000033913	144.193	2.29458	0.551982	4.15698	3.22478e-05	0.000544278
ENSSSCG00000032251	915.26	2.28917	0.255075	8.9745	2.84631e-19	1.71779e-16
ENSSSCG00000033674	397.124	2.28621	0.373669	6.11828	9.459e-10	7.0293e-08
ENSSSCG00000017254	286.531	2.28034	0.384695	5.92765	3.07298e-09	1.96402e-07
ENSSSCG00000035302	114.504	2.27983	0.554611	4.11068	3.94503e-05	0.000647726
ENSSSCG00000025686	1796.63	2.27417	0.391216	5.81308	6.13343e-09	3.5001e-07
ENSSSCG00000026724	477.777	2.26929	0.572465	3.96407	7.36826e-05	0.00108781
ENSSSCG00000037416	542.417	2.26886	0.388208	5.84443	5.08302e-09	3.00987e-07
ENSSSCG00000000025	414.337	2.2682	0.440208	5.15257	2.56945e-07	9.23704e-06
ENSSSCG00000039922	569.168	2.2661	0.595441	3.80574	0.000141378	0.0018647
ENSSSCG00000001456	10491.2	2.26531	0.415691	5.44951	5.05083e-08	2.27584e-06
ENSSSCG00000002512	175.504	2.26353	0.771126	2.93536	0.00333162	0.0223409
ENSSSCG00000039847	14234.2	2.25776	0.356174	6.33892	2.31379e-10	2.02112e-08
ENSSSCG00000025618	7860.99	2.25442	0.39106	5.76489	8.17102e-09	4.47071e-07
ENSSSCG00000040381	192.304	2.25301	0.607764	3.70704	0.000209694	0.00254805
ENSSSCG00000032341	949.759	2.25231	0.414547	5.43318	5.53575e-08	2.44457e-06
ENSSSCG00000035664	231.623	2.25189	0.466205	4.83024	1.36366e-06	3.84139e-05
ENSSSCG00000009051	142.989	2.24413	0.418932	5.3568	8.47104e-08	3.52948e-06
ENSSSCG00000032644	374.823	2.24343	0.520763	4.30796	1.64769e-05	0.000309872
ENSSSCG00000003402	6395.33	2.24039	0.373683	5.99541	2.02972e-09	1.34747e-07
ENSSSCG00000004053	416.773	2.23541	0.383474	5.82936	5.56398e-09	3.24012e-07
ENSSSCG00000038345	344.164	2.23532	0.309853	7.21413	5.42813e-13	9.08458e-11
ENSSSCG00000035256	354.057	2.23353	0.340098	6.56731	5.12318e-11	5.4273e-09
ENSSSCG00000034024	141.822	2.23075	0.579194	3.85147	0.000117412	0.00159924
ENSSSCG00000014957	739.12	2.22975	0.334769	6.66057	2.72774e-11	3.03495e-09
ENSSSCG00000000730	111.593	2.22868	0.391413	5.69394	1.24142e-08	6.61472e-07
ENSSSCG00000013181	16903.6	2.22588	0.37859	5.87939	4.11772e-09	2.53113e-07
ENSSSCG00000033918	153.988	2.20348	0.451698	4.87821	1.07051e-06	3.16324e-05
ENSSSCG00000021944	807.116	2.19466	0.372467	5.89221	3.81054e-09	2.37902e-07
ENSSSCG00000017187	2310.59	2.18804	0.57735	3.78979	0.000150772	0.00196516
ENSSSCG00000035293	1904.34	2.18583	0.435466	5.01952	5.17994e-07	1.68019e-05
ENSSSCG00000004497	218.584	2.18479	0.468674	4.66165	3.13685e-06	7.81131e-05
ENSSSCG00000007504	364.899	2.1822	0.462531	4.71796	2.38225e-06	6.19385e-05
ENSSSCG00000016452	533.919	2.18022	0.336851	6.47235	9.64924e-11	9.51358e-09
ENSSSCG00000012076	5428.39	2.18002	0.479723	4.54434	5.51078e-06	0.000124719
ENSSSCG00000005224	1120.31	2.17542	0.364965	5.96063	2.51272e-09	1.62479e-07
ENSSSCG00000033089	6177.08	2.17044	0.455838	4.76144	1.92221e-06	5.17334e-05
ENSSSCG00000009855	868.969	2.16711	0.568706	3.81059	0.000138633	0.00183578
ENSSSCG00000027505	212.979	2.16416	0.56675	3.81854	0.000134244	0.0017836
ENSSSCG00000010831	108.318	2.16113	0.275792	7.83609	4.64805e-15	1.28292e-12
ENSSSCG00000033493	648.247	2.15456	0.546118	3.94523	7.9722e-05	0.00116574
ENSSSCG00000005379	526.1	2.15314	0.284966	7.55577	4.16405e-14	8.82246e-12
ENSSSCG00000009642	6652.05	2.15217	0.629609	3.41826	0.000630224	0.00604311
ENSSSCG00000013088	323.704	2.14793	0.628617	3.41691	0.000633358	0.00605858
ENSSSCG00000016855	385.458	2.14637	0.45103	4.75883	1.9472e-06	5.21944e-05
ENSSSCG00000010162	193.818	2.14437	0.522653	4.10286	4.08079e-05	0.000663454
ENSSSCG00000026951	4049.74	2.13079	0.423949	5.02605	5.00694e-07	1.63741e-05
ENSSSCG00000038911	1644.12	2.12919	0.606483	3.51072	0.000446903	0.0046161
ENSSSCG00000011322	207.216	2.12662	0.53924	3.94373	8.02252e-05	0.00117224
ENSSSCG00000005845	202.32	2.10688	0.460696	4.57324	4.80231e-06	0.000111472
ENSSSCG00000017717	289.265	2.10303	0.536154	3.92244	8.7657e-05	0.00126506
ENSSSCG00000007797	1302.53	2.10035	0.291762	7.19884	6.07277e-13	9.99548e-11
ENSSSCG00000000148	415.421	2.09586	0.587679	3.56633	0.00036201	0.00390775
ENSSSCG00000038610	4484.47	2.08845	0.671858	3.10846	0.00188064	0.0143615
ENSSSCG00000020439	231.229	2.08674	0.737425	2.82977	0.00465815	0.0289369
ENSSSCG00000009517	183.756	2.08318	0.428232	4.86459	1.14692e-06	3.33767e-05
ENSSSCG00000005710	2215.23	2.08087	0.271611	7.66124	1.84151e-14	4.12084e-12
ENSSSCG00000024249	184.124	2.07941	0.725645	2.86561	0.00416212	0.0265104
ENSSSCG00000003231	372.518	2.07472	0.522552	3.97036	7.17652e-05	0.00106684
ENSSSCG00000032652	404.087	2.07439	0.342229	6.06139	1.34948e-09	9.42591e-08
ENSSSCG00000023557	157.725	2.07324	0.403061	5.14374	2.69317e-07	9.561e-06
ENSSSCG00000036932	306.847	2.07247	0.653509	3.17129	0.00151766	0.012165
ENSSSCG00000024024	342.919	2.06647	0.383268	5.39172	6.97853e-08	2.9825e-06
ENSSSCG00000017495	3214.02	2.06152	0.254819	8.09015	5.95928e-16	2.08219e-13
ENSSSCG00000029752	104.18	2.05762	0.383096	5.37103	7.82877e-08	3.28941e-06
ENSSSCG00000000029	189.257	2.05471	0.418145	4.91388	8.92925e-07	2.72753e-05
ENSSSCG00000007336	160.487	2.05438	0.532654	3.85689	0.000114841	0.00156978
ENSSSCG00000029359	225.598	2.05248	0.727895	2.81975	0.00480607	0.0296483
ENSSSCG00000013573	609.737	2.0455	0.587721	3.48039	0.000500676	0.00503369
ENSSSCG00000035847	190.67	2.04411	0.378444	5.40135	6.61411e-08	2.84507e-06
ENSSSCG00000015301	536.276	2.04159	0.554426	3.68234	0.0002311	0.00275028
ENSSSCG00000006862	3837.78	2.03939	0.427627	4.7691	1.85051e-06	5.00064e-05
ENSSSCG00000027196	792.264	2.03854	0.447423	4.55617	5.20941e-06	0.000119528
ENSSSCG00000023379	4682.31	2.03446	0.520591	3.90798	9.30708e-05	0.00132627
ENSSSCG00000024311	517.783	2.03055	0.45117	4.50063	6.77527e-06	0.000146511
ENSSSCG00000031487	1045.27	2.03024	0.413197	4.9135	8.94636e-07	2.72857e-05
ENSSSCG00000028172	330.523	2.02895	0.560304	3.62116	0.000293281	0.00331846
ENSSSCG00000034390	170.955	2.02504	0.317112	6.38587	1.70421e-10	1.54277e-08
ENSSSCG00000021866	139.367	2.02468	0.457379	4.42671	9.56822e-06	0.000198088
ENSSSCG00000029668	517.736	2.02437	0.386254	5.24103	1.59685e-07	6.11595e-06
ENSSSCG00000024480	141.524	2.01898	0.321292	6.28394	3.30098e-10	2.83372e-08
ENSSSCG00000016780	172.334	2.01407	0.435568	4.62401	3.764e-06	9.07552e-05
ENSSSCG00000005930	619.007	2.01382	0.307218	6.55503	5.56302e-11	5.86206e-09
ENSSSCG00000009330	177.013	2.01364	0.471374	4.27185	1.93855e-05	0.000353878
ENSSSCG00000033909	1853.56	2.01356	0.414806	4.85423	1.20857e-06	3.48333e-05
ENSSSCG00000013237	755.052	2.01129	0.359814	5.58979	2.27339e-08	1.11245e-06
ENSSSCG00000015671	213.668	2.01098	0.456187	4.40824	1.04216e-05	0.000212442
ENSSSCG00000010184	2752.71	2.00179	0.333049	6.01051	1.8494e-09	1.236e-07
ENSSSCG00000036223	258.855	1.9992	0.569799	3.50861	0.000450457	0.00464353
ENSSSCG00000024759	1449.64	1.99723	0.367722	5.43135	5.59288e-08	2.45889e-06
ENSSSCG00000012525	179.715	1.99491	0.290687	6.86275	6.75482e-12	9.0898e-10
ENSSSCG00000002265	214.657	1.99306	0.44388	4.49008	7.11949e-06	0.000153123
ENSSSCG00000019556	394.291	1.99201	0.689689	2.88827	0.00387369	0.0250413
ENSSSCG00000027806	3023.41	1.98829	0.414862	4.79266	1.64582e-06	4.50869e-05
ENSSSCG00000006875	380.184	1.98556	0.626442	3.16958	0.0015266	0.0122202
ENSSSCG00000000675	14440	1.97976	0.358548	5.52162	3.35891e-08	1.59276e-06
ENSSSCG00000006456	140.353	1.97942	0.445307	4.44506	8.78665e-06	0.000184789
ENSSSCG00000001405	230.12	1.97885	0.42484	4.65786	3.1952e-06	7.94452e-05
ENSSSCG00000008217	524.795	1.97505	0.32107	6.15146	7.67721e-10	5.81366e-08
ENSSSCG00000023785	140.311	1.97469	0.510147	3.87083	0.000108467	0.00150224
ENSSSCG00000031874	151.532	1.97173	0.385105	5.11998	3.05567e-07	1.06954e-05
ENSSSCG00000024108	1530.98	1.96932	0.363834	5.41268	6.20868e-08	2.69394e-06
ENSSSCG00000033613	2526.24	1.96918	0.383748	5.13144	2.8754e-07	1.01178e-05
ENSSSCG00000017236	100.664	1.96868	0.577659	3.40803	0.00065433	0.00622332
ENSSSCG00000011516	1998.26	1.96592	0.22452	8.75612	2.02082e-18	1.05912e-15
ENSSSCG00000032383	213.831	1.9659	0.487598	4.03179	5.5353e-05	0.000854582
ENSSSCG00000037914	222.273	1.96295	0.294654	6.66187	2.70373e-11	3.02514e-09
ENSSSCG00000013114	806.98	1.96102	0.502166	3.90513	9.41759e-05	0.00133972
ENSSSCG00000009542	315.841	1.96098	0.451048	4.34761	1.37629e-05	0.000266119
ENSSSCG00000017008	650.179	1.96025	0.335933	5.83525	5.37114e-09	3.152e-07
ENSSSCG00000032761	8323.8	1.95961	0.369815	5.29889	1.16511e-07	4.65758e-06
ENSSSCG00000002688	727.829	1.95318	0.263944	7.39998	1.362e-13	2.55902e-11
ENSSSCG00000040385	545.53	1.95287	0.556441	3.50957	0.000448828	0.00462914
ENSSSCG00000039407	181.388	1.94971	0.454034	4.29419	1.7533e-05	0.000327876
ENSSSCG00000031091	342.137	1.9479	0.694017	2.80671	0.00500506	0.0306333
ENSSSCG00000034846	453.806	1.94691	0.594004	3.27761	0.00104689	0.0091327
ENSSSCG00000032330	4382.82	1.94588	0.432887	4.49511	6.95336e-06	0.000149873
ENSSSCG00000007520	747.039	1.94492	0.512736	3.79321	0.000148712	0.00194596
ENSSSCG00000037466	136.451	1.94251	0.459557	4.22691	2.36918e-05	0.000418645
ENSSSCG00000035352	183.185	1.94064	0.618007	3.14017	0.00168851	0.0132343
ENSSSCG00000012153	121.071	1.94032	0.382163	5.0772	3.83034e-07	1.31074e-05
ENSSSCG00000021527	872.497	1.93757	0.439787	4.40571	1.0544e-05	0.000214272
ENSSSCG00000017137	380.836	1.9343	0.615241	3.14397	0.00166675	0.0130844
ENSSSCG00000031537	337.512	1.9327	0.412166	4.68913	2.74369e-06	6.96982e-05
ENSSSCG00000006374	125.075	1.93062	0.442073	4.36719	1.25855e-05	0.000247926
ENSSSCG00000040119	211.108	1.92887	0.425989	4.52797	5.9552e-06	0.000132518
ENSSSCG00000010451	1676.91	1.92604	0.555419	3.46772	0.000524902	0.00520356
ENSSSCG00000034120	513.437	1.92497	0.307896	6.25201	4.05193e-10	3.41942e-08
ENSSSCG00000017705	566.423	1.92476	0.333458	5.77212	7.82811e-09	4.34275e-07
ENSSSCG00000015093	192.44	1.92454	0.47082	4.08764	4.35785e-05	0.00070276
ENSSSCG00000024344	946.393	1.92324	0.38198	5.03492	4.78041e-07	1.57888e-05
ENSSSCG00000003344	663.38	1.9216	0.557641	3.44595	0.000569056	0.00556646
ENSSSCG00000012893	1836.98	1.9201	0.438134	4.38245	1.17351e-05	0.00023395
ENSSSCG00000010527	361.438	1.91853	0.684296	2.80365	0.00505275	0.0308588
ENSSSCG00000039111	118.031	1.91279	0.510184	3.74922	0.000177389	0.00223035
ENSSSCG00000017896	132.559	1.90785	0.463946	4.11223	3.91854e-05	0.000643908
ENSSSCG00000030108	7347.58	1.90389	0.341878	5.5689	2.56351e-08	1.23919e-06
ENSSSCG00000039874	341.549	1.90209	0.669286	2.84197	0.00448352	0.0280331
ENSSSCG00000010728	115.816	1.89703	0.720301	2.63367	0.00844676	0.0454433
ENSSSCG00000040267	1616.33	1.89673	0.171919	11.0327	2.65747e-28	7.56087e-25
ENSSSCG00000033001	351.984	1.89119	0.527741	3.58357	0.000338935	0.00370405
ENSSSCG00000010271	231.933	1.89061	0.328238	5.75988	8.41717e-09	4.56775e-07
ENSSSCG00000036136	2566.62	1.884	0.338549	5.56494	2.62238e-08	1.26458e-06
ENSSSCG00000004918	116.916	1.87873	0.520097	3.61228	0.00030352	0.00339792
ENSSSCG00000023627	450.961	1.87558	0.314332	5.96688	2.4184e-09	1.56889e-07
ENSSSCG00000001596	8616.15	1.87503	0.510545	3.67261	0.000240088	0.00283102
ENSSSCG00000013408	1374.18	1.87426	0.568297	3.29802	0.000973685	0.00862629
ENSSSCG00000036220	129.597	1.872	0.542717	3.44932	0.00056201	0.00550837
ENSSSCG00000036383	13258.9	1.86799	0.448775	4.16241	3.14907e-05	0.000534216
ENSSSCG00000000295	866.724	1.86576	0.367381	5.07854	3.80351e-07	1.3038e-05
ENSSSCG00000037885	222.581	1.86479	0.417865	4.46265	8.0953e-06	0.000171883
ENSSSCG00000001395	143.332	1.86044	0.317918	5.85195	4.85856e-09	2.88845e-07
ENSSSCG00000010104	585.141	1.86032	0.596065	3.121	0.00180238	0.0139186
ENSSSCG00000004125	254.919	1.85783	0.514252	3.61268	0.00030305	0.00339791
ENSSSCG00000034827	614.847	1.8539	0.36393	5.0941	3.50408e-07	1.21158e-05
ENSSSCG00000001561	1709.89	1.84694	0.38482	4.79947	1.59082e-06	4.37608e-05
ENSSSCG00000035996	160.268	1.84499	0.479457	3.84809	0.000119042	0.00161391
ENSSSCG00000004968	454.303	1.84398	0.349061	5.28268	1.27309e-07	5.02076e-06
ENSSSCG00000012652	522.582	1.84349	0.37192	4.95669	7.17058e-07	2.25251e-05
ENSSSCG00000037449	2074.22	1.84322	0.338328	5.44802	5.09338e-08	2.28984e-06
ENSSSCG00000001099	124.164	1.84239	0.482863	3.81556	0.000135874	0.00180404
ENSSSCG00000037132	107.349	1.842	0.436118	4.22363	2.40399e-05	0.000423697
ENSSSCG00000033043	1204.57	1.84123	0.28567	6.44531	1.15368e-10	1.10998e-08
ENSSSCG00000037360	8491.77	1.84091	0.349491	5.26739	1.38375e-07	5.37209e-06
ENSSSCG00000001849	2862.25	1.83836	0.447303	4.10987	3.95883e-05	0.000649456
ENSSSCG00000001595	5363.12	1.83449	0.488814	3.75295	0.000174763	0.00220569
ENSSSCG00000011848	16544.5	1.83404	0.428137	4.28376	1.8376e-05	0.00034076
ENSSSCG00000036148	121.055	1.83291	0.585479	3.13061	0.00174445	0.0135819
ENSSSCG00000027826	2393.71	1.83073	0.387105	4.72928	2.25321e-06	5.88137e-05
ENSSSCG00000038811	318.738	1.82288	0.267998	6.80184	1.03293e-11	1.29383e-09
ENSSSCG00000012970	626.768	1.82022	0.317175	5.73885	9.53218e-09	5.15878e-07
ENSSSCG00000025629	161.654	1.81962	0.53645	3.39197	0.000693921	0.00653125
ENSSSCG00000031781	1856.79	1.81768	0.366588	4.95837	7.10864e-07	2.24012e-05
ENSSSCG00000011860	133.517	1.8111	0.496451	3.64809	0.000264197	0.0030556
ENSSSCG00000021748	437.955	1.8056	0.605539	2.98181	0.00286552	0.0198434
ENSSSCG00000036844	239.177	1.80383	0.399834	4.51145	6.43864e-06	0.000140451
ENSSSCG00000029156	541.429	1.801	0.586175	3.07246	0.00212303	0.0157416
ENSSSCG00000012643	111.292	1.79999	0.465186	3.86939	0.000109106	0.001509
ENSSSCG00000027726	287.349	1.79885	0.324404	5.5451	2.93789e-08	1.40652e-06
ENSSSCG00000003608	342.428	1.79555	0.374876	4.7897	1.67027e-06	4.56939e-05
ENSSSCG00000038138	127.015	1.78502	0.478715	3.72877	0.000192418	0.00237435
ENSSSCG00000006372	883.607	1.7848	0.385429	4.63069	3.64442e-06	8.86231e-05
ENSSSCG00000038471	280.112	1.78284	0.4109	4.33887	1.43215e-05	0.000275849
ENSSSCG00000005240	641.744	1.77879	0.323379	5.50064	3.78425e-08	1.77334e-06
ENSSSCG00000000223	467.544	1.77812	0.284439	6.25133	4.06982e-10	3.42003e-08
ENSSSCG00000012790	361.819	1.77764	0.315323	5.63753	1.72504e-08	8.78668e-07
ENSSSCG00000034973	254.868	1.77421	0.271356	6.53831	6.22175e-11	6.48756e-09
ENSSSCG00000011456	2010.6	1.77418	0.199565	8.89023	6.09803e-19	3.28239e-16
ENSSSCG00000035891	494.262	1.77343	0.640251	2.7699	0.0056074	0.0332509
ENSSSCG00000031831	700.762	1.77307	0.32241	5.49943	3.81014e-08	1.78129e-06
ENSSSCG00000011874	3642.61	1.76716	0.351078	5.03353	4.81536e-07	1.5825e-05
ENSSSCG00000009125	8305.45	1.76697	0.414954	4.25823	2.06048e-05	0.000372721
ENSSSCG00000001793	294.185	1.7645	0.576029	3.06321	0.00218976	0.0160963
ENSSSCG00000000299	123.583	1.7627	0.323708	5.44534	5.17067e-08	2.31414e-06
ENSSSCG00000025593	3683.96	1.76183	0.358166	4.91903	8.69723e-07	2.66483e-05
ENSSSCG00000035415	171.122	1.75978	0.416987	4.22023	2.44053e-05	0.000429379
ENSSSCG00000006955	875.545	1.75866	0.398061	4.41807	9.95875e-06	0.000205532
ENSSSCG00000036434	351.913	1.7546	0.541912	3.2378	0.00120456	0.0101567
ENSSSCG00000036956	536.167	1.75388	0.635869	2.75824	0.00581127	0.0341811
ENSSSCG00000015303	1593.81	1.75071	0.349429	5.0102	5.43742e-07	1.75798e-05
ENSSSCG00000036622	139.418	1.75053	0.404513	4.32749	1.50817e-05	0.000287709
ENSSSCG00000027325	118.862	1.7503	0.350381	4.99543	5.87034e-07	1.87964e-05
ENSSSCG00000014840	421.275	1.74943	0.328181	5.33068	9.78443e-08	4.02617e-06
ENSSSCG00000027372	3609.9	1.74173	0.396418	4.39367	1.11453e-05	0.000223987
ENSSSCG00000033762	163.256	1.74092	0.484996	3.58955	0.000331244	0.00363276
ENSSSCG00000031154	199.019	1.73964	0.590023	2.94843	0.00319393	0.0215848
ENSSSCG00000033037	1344.76	1.73807	0.287478	6.04593	1.48546e-09	1.01665e-07
ENSSSCG00000034216	2351.9	1.73693	0.393494	4.41412	1.01421e-05	0.000208453
ENSSSCG00000024495	199.159	1.72671	0.296915	5.81549	6.04563e-09	3.45991e-07
ENSSSCG00000037852	274.705	1.72595	0.526066	3.28086	0.00103493	0.00905208
ENSSSCG00000010908	1805.29	1.72307	0.364056	4.73298	2.21249e-06	5.81659e-05
ENSSSCG00000010861	1115.94	1.72233	0.23007	7.4861	7.09483e-14	1.42728e-11
ENSSSCG00000025206	1600.55	1.71774	0.474992	3.61634	0.000298794	0.00336582
ENSSSCG00000009612	291.676	1.71638	0.443711	3.86824	0.000109623	0.0015151
ENSSSCG00000006379	376.306	1.71528	0.403449	4.25155	2.12298e-05	0.000381945
ENSSSCG00000015982	390.248	1.71431	0.251959	6.80394	1.01796e-11	1.28315e-09
ENSSSCG00000031132	607.95	1.71265	0.632392	2.70821	0.00676477	0.0383793
ENSSSCG00000038126	461.032	1.71206	0.344875	4.96429	6.89529e-07	2.17633e-05
ENSSSCG00000002962	249.896	1.71187	0.389922	4.39029	1.13201e-05	0.000226812
ENSSSCG00000016237	605.194	1.7098	0.355261	4.8128	1.48831e-06	4.1207e-05
ENSSSCG00000000396	2379.43	1.70954	0.305406	5.59761	2.17325e-08	1.07629e-06
ENSSSCG00000031201	926.137	1.70715	0.59134	2.88692	0.00389038	0.0251072
ENSSSCG00000001765	434.302	1.7067	0.546366	3.12374	0.00178571	0.0138436
ENSSSCG00000015144	865.889	1.70397	0.440204	3.87086	0.000108453	0.00150224
ENSSSCG00000009975	227.054	1.70252	0.33806	5.03615	4.74988e-07	1.5714e-05
ENSSSCG00000038844	236.042	1.70175	0.298112	5.70841	1.14033e-08	6.12152e-07
ENSSSCG00000037025	5040.31	1.70131	0.341327	4.98439	6.21592e-07	1.98074e-05
ENSSSCG00000022963	464.184	1.69996	0.229106	7.41994	1.17174e-13	2.26567e-11
ENSSSCG00000003721	166.937	1.6995	0.463911	3.66343	0.000248862	0.00291206
ENSSSCG00000002280	4287.48	1.69089	0.315552	5.35853	8.39014e-08	3.5031e-06
ENSSSCG00000032998	200.663	1.6897	0.400864	4.21515	2.49617e-05	0.000436468
ENSSSCG00000039556	954.42	1.68575	0.451116	3.73686	0.000186335	0.00231796
ENSSSCG00000039215	211.993	1.68503	0.501462	3.36024	0.000778747	0.00721374
ENSSSCG00000017306	501.801	1.68402	0.440525	3.82274	0.000131974	0.00175959
ENSSSCG00000007559	563.032	1.67934	0.532307	3.15483	0.00160589	0.012745
ENSSSCG00000034566	1804.07	1.67661	0.438503	3.82349	0.000131575	0.00175751
ENSSSCG00000000601	156.45	1.67335	0.401277	4.17006	3.04523e-05	0.000518365
ENSSSCG00000033849	409.418	1.67143	0.329919	5.06618	4.05869e-07	1.3794e-05
ENSSSCG00000040977	1682.96	1.67006	0.430552	3.87888	0.000104939	0.00146253
ENSSSCG00000038003	154.818	1.66894	0.37793	4.416	1.00545e-05	0.000207079
ENSSSCG00000017226	961.347	1.66863	0.542228	3.07735	0.00208847	0.0155899
ENSSSCG00000005701	328.048	1.66854	0.43733	3.81529	0.000136026	0.00180485
ENSSSCG00000012934	886.972	1.66783	0.3864	4.31634	1.5864e-05	0.000300615
ENSSSCG00000033033	1866.11	1.66692	0.567741	2.93607	0.00332404	0.0223127
ENSSSCG00000035770	353.925	1.66544	0.572955	2.90675	0.00365205	0.0238943
ENSSSCG00000037973	250.729	1.6629	0.232584	7.14966	8.69954e-13	1.3431e-10
ENSSSCG00000006382	148.953	1.66028	0.341205	4.86592	1.13928e-06	3.3221e-05
ENSSSCG00000028531	309.793	1.66026	0.380316	4.36548	1.26846e-05	0.000249384
ENSSSCG00000001081	424.281	1.66015	0.476671	3.4828	0.000496199	0.00500369
ENSSSCG00000009937	1095.02	1.65881	0.383984	4.32	1.5603e-05	0.000296516
ENSSSCG00000034763	512.087	1.65804	0.63062	2.62923	0.0085579	0.0459021
ENSSSCG00000040957	223.622	1.65649	0.409792	4.04226	5.29377e-05	0.000826921
ENSSSCG00000015985	307.839	1.65542	0.448118	3.69417	0.000220608	0.00264676
ENSSSCG00000017087	4075.99	1.65467	0.329352	5.02402	5.06008e-07	1.65207e-05
ENSSSCG00000038991	1006.09	1.65201	0.421802	3.91654	8.98273e-05	0.00128891
ENSSSCG00000033453	2217.62	1.64934	0.439416	3.75348	0.000174396	0.00220386
ENSSSCG00000039201	302.732	1.64812	0.604014	2.72861	0.00636021	0.0366098
ENSSSCG00000033883	154.475	1.64742	0.396839	4.15135	3.3052e-05	0.000555965
ENSSSCG00000010445	248.721	1.64549	0.258473	6.36621	1.93762e-10	1.72275e-08
ENSSSCG00000016573	661.091	1.64384	0.476094	3.45276	0.000554878	0.00545188
ENSSSCG00000003371	287.086	1.6438	0.375292	4.38005	1.18651e-05	0.000235945
ENSSSCG00000035093	713.144	1.64248	0.599332	2.74051	0.0061344	0.0356396
ENSSSCG00000035895	361.303	1.64231	0.429882	3.82038	0.000133246	0.00177388
ENSSSCG00000038077	1303.82	1.64223	0.616824	2.6624	0.00775864	0.0424859
ENSSSCG00000026962	5538.88	1.64184	0.376639	4.35919	1.30543e-05	0.000255143
ENSSSCG00000007956	140.584	1.63905	0.379462	4.3194	1.56453e-05	0.000297038
ENSSSCG00000003600	6868.85	1.63814	0.524521	3.12312	0.00178944	0.0138473
ENSSSCG00000033623	307.883	1.63806	0.298404	5.48941	4.03289e-08	1.87661e-06
ENSSSCG00000006578	109.465	1.63535	0.515474	3.17251	0.00151125	0.0121347
ENSSSCG00000017552	338.944	1.63493	0.36234	4.51214	6.41754e-06	0.000140144
ENSSSCG00000006378	231.225	1.63134	0.449125	3.63227	0.000280942	0.00320094
ENSSSCG00000040411	385.148	1.62897	0.26218	6.21317	5.19276e-10	4.13676e-08
ENSSSCG00000008923	162.851	1.62875	0.382481	4.25839	2.05901e-05	0.000372721
ENSSSCG00000013888	571.75	1.62875	0.421859	3.86088	0.000112981	0.00154967
ENSSSCG00000031074	244.232	1.62388	0.440525	3.68623	0.000227597	0.00271915
ENSSSCG00000035189	160.998	1.62373	0.325192	4.99314	5.94055e-07	1.89907e-05
ENSSSCG00000040847	560.774	1.62263	0.379205	4.27904	1.87701e-05	0.000346135
ENSSSCG00000037975	281.195	1.61784	0.57561	2.81066	0.00494406	0.0303159
ENSSSCG00000033894	1560.88	1.61579	0.48581	3.32596	0.000881138	0.00796946
ENSSSCG00000013307	823.192	1.61569	0.548213	2.94719	0.00320673	0.0216492
ENSSSCG00000016298	822.318	1.61464	0.307345	5.25353	1.49211e-07	5.73683e-06
ENSSSCG00000022635	132.653	1.61389	0.319918	5.04469	4.5426e-07	1.51796e-05
ENSSSCG00000007826	927.646	1.60973	0.268742	5.98986	2.1002e-09	1.38045e-07
ENSSSCG00000016715	1813.78	1.60894	0.311914	5.15827	2.49248e-07	8.97652e-06
ENSSSCG00000040579	117.46	1.60809	0.288041	5.58284	2.36617e-08	1.15219e-06
ENSSSCG00000034555	794.875	1.60796	0.495532	3.24491	0.00117489	0.00998679
ENSSSCG00000035593	649.979	1.60715	0.265238	6.05925	1.36755e-09	9.45697e-08
ENSSSCG00000001700	727.719	1.6065	0.360611	4.45495	8.39129e-06	0.000177035
ENSSSCG00000003017	1463.61	1.60643	0.367144	4.37549	1.2116e-05	0.000240101
ENSSSCG00000033358	1116.61	1.60396	0.371738	4.31475	1.59785e-05	0.000302498
ENSSSCG00000015403	269.267	1.60224	0.440097	3.64066	0.000271938	0.00312697
ENSSSCG00000000090	482.851	1.59933	0.348639	4.58737	4.48873e-06	0.000105921
ENSSSCG00000009638	1731.83	1.59884	0.250306	6.38754	1.68577e-10	1.53729e-08
ENSSSCG00000034036	310.618	1.59741	0.304837	5.2402	1.60405e-07	6.13173e-06
ENSSSCG00000009399	108.975	1.59257	0.361146	4.40978	1.03474e-05	0.000211147
ENSSSCG00000017146	11904.3	1.59199	0.31324	5.08233	3.72824e-07	1.2802e-05
ENSSSCG00000036157	342.881	1.59159	0.523878	3.03809	0.00238086	0.0171553
ENSSSCG00000027565	1139.11	1.59093	0.254043	6.26243	3.79021e-10	3.22589e-08
ENSSSCG00000002555	916.597	1.58803	0.410133	3.87199	0.000107948	0.00149819
ENSSSCG00000028571	523.015	1.58708	0.606232	2.61794	0.00884635	0.0470451
ENSSSCG00000006357	675.493	1.58387	0.357281	4.43312	9.28806e-06	0.000193697
ENSSSCG00000036236	1963.69	1.58368	0.377686	4.1931	2.75168e-05	0.000475304
ENSSSCG00000004779	275.351	1.58059	0.439752	3.59428	0.000325293	0.00358922
ENSSSCG00000009023	1035.87	1.57984	0.33395	4.73078	2.23655e-06	5.86094e-05
ENSSSCG00000036618	2265.72	1.57941	0.43298	3.64776	0.000264532	0.00305771
ENSSSCG00000032360	265.182	1.57904	0.476702	3.31243	0.000924877	0.00825679
ENSSSCG00000008021	546.832	1.57779	0.526539	2.99652	0.00273081	0.0190831
ENSSSCG00000013595	939.786	1.57636	0.363861	4.3323	1.47557e-05	0.000282754
ENSSSCG00000016443	486.014	1.57345	0.45998	3.42069	0.000624624	0.00600387
ENSSSCG00000009169	562.148	1.57192	0.270213	5.81735	5.97872e-09	3.43147e-07
ENSSSCG00000033721	394.791	1.57158	0.293421	5.35604	8.50646e-08	3.53684e-06
ENSSSCG00000033768	130.201	1.57124	0.449804	3.49316	0.000477339	0.00485484
ENSSSCG00000033423	121.285	1.56811	0.426812	3.67402	0.000238765	0.00282043
ENSSSCG00000011076	330.936	1.56654	0.425313	3.68326	0.000230274	0.00274531
ENSSSCG00000022208	2883.45	1.56625	0.33389	4.69091	2.71992e-06	6.9271e-05
ENSSSCG00000011299	1892.68	1.56597	0.369102	4.24266	2.20882e-05	0.0003956
ENSSSCG00000000712	10956.7	1.56431	0.321219	4.86992	1.11641e-06	3.26977e-05
ENSSSCG00000032282	37805.2	1.56304	0.507299	3.08109	0.00206241	0.0154301
ENSSSCG00000013940	145.777	1.56257	0.405852	3.8501	0.000118068	0.00160467
ENSSSCG00000002557	436.998	1.56234	0.397304	3.93236	8.41161e-05	0.00122192
ENSSSCG00000014369	757.319	1.56205	0.543031	2.87654	0.00402058	0.0258053
ENSSSCG00000000130	533.375	1.55875	0.359869	4.33143	1.48142e-05	0.000283239
ENSSSCG00000039627	282.066	1.5571	0.375273	4.14924	3.33588e-05	0.00055983
ENSSSCG00000031615	1369.08	1.55409	0.354819	4.37995	1.18707e-05	0.000235945
ENSSSCG00000031757	504.964	1.55302	0.344719	4.50518	6.63156e-06	0.000144156
ENSSSCG00000007522	1260.17	1.54752	0.341103	4.5368	5.71141e-06	0.000128384
ENSSSCG00000006634	200.703	1.54632	0.358876	4.30877	1.64166e-05	0.000309029
ENSSSCG00000001229	56396.6	1.54622	0.407941	3.7903	0.000150465	0.00196245
ENSSSCG00000012397	337.476	1.5458	0.324686	4.76092	1.9271e-06	5.17822e-05
ENSSSCG00000001823	156.857	1.54514	0.471795	3.27502	0.00105656	0.00919287
ENSSSCG00000037669	258.852	1.54466	0.317924	4.85859	1.18222e-06	3.41729e-05
ENSSSCG00000035563	508.282	1.53947	0.319558	4.81749	1.45377e-06	4.05509e-05
ENSSSCG00000001040	2079.85	1.53815	0.335896	4.57925	4.66643e-06	0.000109081
ENSSSCG00000037035	144.25	1.53597	0.468799	3.27639	0.00105145	0.00915638
ENSSSCG00000002815	3106.29	1.53552	0.239735	6.40509	1.50281e-10	1.39859e-08
ENSSSCG00000008029	961.326	1.53498	0.322962	4.75281	2.00606e-06	5.36278e-05
ENSSSCG00000005378	143.329	1.53219	0.326843	4.68784	2.76098e-06	7.00481e-05
ENSSSCG00000008835	349.909	1.53085	0.259491	5.89943	3.64768e-09	2.29171e-07
ENSSSCG00000023894	587.395	1.52945	0.239904	6.37523	1.82684e-10	1.63154e-08
ENSSSCG00000008943	302.453	1.52569	0.298291	5.11476	3.14146e-07	1.09572e-05
ENSSSCG00000006159	726.191	1.52395	0.233914	6.51499	7.26938e-11	7.42446e-09
ENSSSCG00000015396	438.536	1.51976	0.395295	3.84462	0.000120739	0.00163172
ENSSSCG00000011613	2268.27	1.51767	0.39822	3.81113	0.000138334	0.00183305
ENSSSCG00000000802	1099.18	1.51556	0.495362	3.05951	0.00221703	0.0162392
ENSSSCG00000010281	87549.1	1.51079	0.435209	3.4714	0.000517746	0.00515803
ENSSSCG00000007719	941.444	1.50909	0.277128	5.44545	5.16737e-08	2.31414e-06
ENSSSCG00000002666	2607.13	1.50675	0.332811	4.52734	5.97298e-06	0.000132617
ENSSSCG00000008742	753.142	1.50533	0.498132	3.02195	0.00251149	0.0178448
ENSSSCG00000013901	2609.57	1.50469	0.430186	3.49776	0.000469176	0.00478694
ENSSSCG00000006800	835.762	1.50464	0.347154	4.33423	1.46268e-05	0.000280643
ENSSSCG00000001062	351.494	1.50427	0.304191	4.94514	7.60875e-07	2.36405e-05
ENSSSCG00000031715	523.549	1.50354	0.371548	4.04669	5.19472e-05	0.000816559
ENSSSCG00000026894	144.74	1.50286	0.437048	3.43867	0.000584581	0.00568204
ENSSSCG00000000136	496.852	1.50221	0.442205	3.3971	0.000681035	0.00643125
ENSSSCG00000008013	106.616	1.50059	0.44831	3.34722	0.000816276	0.0074779
ENSSSCG00000015119	526.375	1.49917	0.343682	4.36208	1.28834e-05	0.000252297
ENSSSCG00000012265	274.941	1.49891	0.436882	3.43094	0.000601503	0.00581504
ENSSSCG00000014899	1321.91	1.49824	0.381134	3.93102	8.45857e-05	0.00122785
ENSSSCG00000013111	148.803	1.49813	0.33184	4.51462	6.34304e-06	0.000138954
ENSSSCG00000032574	774.076	1.49672	0.443232	3.37684	0.000733228	0.00684622
ENSSSCG00000035051	649.606	1.49581	0.401282	3.72759	0.000193323	0.00238109
ENSSSCG00000034841	973.095	1.49578	0.339754	4.40254	1.06991e-05	0.000216327
ENSSSCG00000023956	1453.13	1.4957	0.296677	5.04152	4.61856e-07	1.54076e-05
ENSSSCG00000021920	309.029	1.49456	0.411192	3.6347	0.000278301	0.00318177
ENSSSCG00000004057	101.084	1.49368	0.351648	4.24765	2.16027e-05	0.000387602
ENSSSCG00000033760	4359.24	1.49293	0.266189	5.60852	2.04067e-08	1.02891e-06
ENSSSCG00000038526	139.208	1.49063	0.444273	3.3552	0.000793062	0.0073225
ENSSSCG00000016057	32883	1.48973	0.256571	5.80629	6.38716e-09	3.62412e-07
ENSSSCG00000037532	171.381	1.48697	0.395168	3.76287	0.000167977	0.00213765
ENSSSCG00000001439	290.813	1.48519	0.443165	3.35133	0.000804232	0.00738796
ENSSSCG00000025924	7794.38	1.48476	0.35543	4.17737	2.949e-05	0.000502846
ENSSSCG00000025503	176.622	1.48444	0.401147	3.70047	0.000215199	0.00260067
ENSSSCG00000033020	241.229	1.48394	0.319512	4.64439	3.41088e-06	8.39692e-05
ENSSSCG00000007817	758.036	1.48307	0.352768	4.20409	2.62137e-05	0.000456357
ENSSSCG00000013115	167	1.47779	0.329213	4.48887	7.16017e-06	0.000153832
ENSSSCG00000013145	1178.97	1.47659	0.438838	3.36477	0.000766082	0.0071196
ENSSSCG00000037562	996.151	1.47511	0.439405	3.35705	0.000787775	0.00729058
ENSSSCG00000022721	1880.76	1.47362	0.29067	5.06976	3.98328e-07	1.35841e-05
ENSSSCG00000014909	1060.93	1.47251	0.336582	4.37491	1.21483e-05	0.000240503
ENSSSCG00000030156	264.041	1.47098	0.221699	6.63502	3.24466e-11	3.5702e-09
ENSSSCG00000006392	1790.77	1.46929	0.417388	3.5202	0.000431217	0.004487
ENSSSCG00000036261	284.446	1.465	0.415537	3.52556	0.000422582	0.00441862
ENSSSCG00000008193	192.646	1.46344	0.39756	3.68107	0.000232258	0.00276159
ENSSSCG00000014247	6377.87	1.46325	0.21646	6.75991	1.38073e-11	1.65654e-09
ENSSSCG00000038831	124.895	1.46308	0.505018	2.89709	0.00376646	0.0244164
ENSSSCG00000014349	827.445	1.46141	0.327387	4.46385	8.04988e-06	0.000171101
ENSSSCG00000007557	729.516	1.46072	0.23555	6.2013	5.59981e-10	4.42563e-08
ENSSSCG00000035218	141.212	1.45919	0.383609	3.80384	0.000142471	0.00187521
ENSSSCG00000032203	297.102	1.45681	0.353356	4.12279	3.74319e-05	0.000618667
ENSSSCG00000006418	1153.44	1.45561	0.323299	4.50237	6.72011e-06	0.000145476
ENSSSCG00000038489	1233.08	1.45548	0.525882	2.7677	0.00564542	0.0334427
ENSSSCG00000025822	319.574	1.45488	0.436336	3.33431	0.000855127	0.00777303
ENSSSCG00000002355	1708.86	1.45434	0.315299	4.61259	3.97689e-06	9.53114e-05
ENSSSCG00000038453	741.622	1.45417	0.454629	3.19858	0.00138106	0.0112865
ENSSSCG00000011895	887.744	1.45342	0.317778	4.5737	4.79187e-06	0.000111359
ENSSSCG00000017131	241.275	1.44906	0.533664	2.71531	0.00662148	0.037732
ENSSSCG00000013788	314.102	1.44796	0.554624	2.61071	0.00903553	0.0477705
ENSSSCG00000007199	786.066	1.44642	0.432974	3.34067	0.00083576	0.00762134
ENSSSCG00000013598	662.589	1.44606	0.300272	4.81582	1.46593e-06	4.07766e-05
ENSSSCG00000005655	654.626	1.44116	0.355427	4.05472	5.01939e-05	0.000793382
ENSSSCG00000013041	598.666	1.44027	0.332792	4.32784	1.5058e-05	0.000287532
ENSSSCG00000031602	1738.57	1.4399	0.427284	3.36988	0.000751999	0.00699851
ENSSSCG00000037009	253.991	1.43638	0.461017	3.11568	0.0018352	0.0140963
ENSSSCG00000017515	283.004	1.43597	0.338536	4.24171	2.21828e-05	0.000396582
ENSSSCG00000039712	108.115	1.43582	0.511689	2.80605	0.00501535	0.030668
ENSSSCG00000003524	3735.45	1.43503	0.412869	3.47575	0.000509435	0.00509589
ENSSSCG00000037536	1827.47	1.43393	0.365393	3.92434	8.69677e-05	0.00125642
ENSSSCG00000010102	270.266	1.4337	0.459048	3.12321	0.0017889	0.0138473
ENSSSCG00000034732	172.069	1.4323	0.500934	2.85927	0.00424619	0.0269322
ENSSSCG00000012841	2172.65	1.43217	0.331474	4.32062	1.55593e-05	0.000295969
ENSSSCG00000010756	481.847	1.42865	0.442708	3.22706	0.00125069	0.0104441
ENSSSCG00000040727	487.555	1.42282	0.335633	4.23922	2.24299e-05	0.000400639
ENSSSCG00000033337	1360.85	1.41957	0.401204	3.53827	0.000402761	0.00426216
ENSSSCG00000035760	143.505	1.41838	0.271634	5.22166	1.77326e-07	6.68869e-06
ENSSSCG00000022692	109.16	1.41661	0.353142	4.01144	6.03493e-05	0.000917936
ENSSSCG00000013775	406.076	1.41572	0.27005	5.24242	1.58488e-07	6.08177e-06
ENSSSCG00000003129	137.541	1.41551	0.446189	3.17244	0.00151165	0.0121347
ENSSSCG00000009668	12907.5	1.41494	0.392855	3.60167	0.000316174	0.00350999
ENSSSCG00000008647	1901.77	1.41459	0.486038	2.91046	0.00360896	0.0236902
ENSSSCG00000037572	962.211	1.41226	0.452976	3.11774	0.00182243	0.01403
ENSSSCG00000007485	457.364	1.41179	0.424554	3.32535	0.000883086	0.00798345
ENSSSCG00000023527	223.491	1.41134	0.391658	3.60349	0.000313974	0.00349313
ENSSSCG00000036747	470.385	1.40993	0.316638	4.45282	8.47506e-06	0.000178613
ENSSSCG00000040945	1334.95	1.40917	0.387681	3.63487	0.000278126	0.00318159
ENSSSCG00000002029	267.641	1.40876	0.433801	3.24747	0.00116436	0.00992274
ENSSSCG00000004586	353.667	1.40668	0.242422	5.8026	6.52933e-09	3.6838e-07
ENSSSCG00000013349	613.259	1.40558	0.288789	4.86716	1.13214e-06	3.3061e-05
ENSSSCG00000023426	335.466	1.40467	0.251033	5.59554	2.19934e-08	1.08421e-06
ENSSSCG00000003167	596.03	1.40309	0.272359	5.15164	2.58215e-07	9.26597e-06
ENSSSCG00000014303	1483.36	1.40092	0.31762	4.41067	1.03053e-05	0.000210718
ENSSSCG00000031925	1176.46	1.4009	0.413854	3.38501	0.000711763	0.00667395
ENSSSCG00000038706	5895.4	1.39872	0.403203	3.46902	0.000522354	0.00518346
ENSSSCG00000012201	121.221	1.39794	0.388628	3.59711	0.000321775	0.00356026
ENSSSCG00000013604	588.677	1.39741	0.275589	5.07063	3.96494e-07	1.35447e-05
ENSSSCG00000007240	250.051	1.39691	0.436975	3.19678	0.00138973	0.0113434
ENSSSCG00000031970	253.622	1.39474	0.389994	3.57631	0.000348482	0.00378428
ENSSSCG00000002994	101.103	1.39332	0.297789	4.67887	2.88454e-06	7.27195e-05
ENSSSCG00000000967	266.453	1.3933	0.373813	3.72727	0.000193567	0.00238262
ENSSSCG00000032464	328.787	1.39304	0.502794	2.7706	0.00559528	0.0332148
ENSSSCG00000009322	671.497	1.39286	0.324026	4.29859	1.7189e-05	0.00032235
ENSSSCG00000017333	722.53	1.39215	0.275369	5.05558	4.2908e-07	1.44687e-05
ENSSSCG00000001725	1827.85	1.39	0.248289	5.59831	2.16456e-08	1.07629e-06
ENSSSCG00000030118	201.273	1.38968	0.326011	4.26268	2.01993e-05	0.000366717
ENSSSCG00000037905	1849.59	1.38913	0.314142	4.42198	9.78008e-06	0.000202264
ENSSSCG00000010322	861.699	1.38533	0.385185	3.59654	0.000322478	0.00356606
ENSSSCG00000034754	1119.5	1.38403	0.438794	3.15417	0.00160957	0.0127662
ENSSSCG00000006381	185.353	1.38355	0.442969	3.12335	0.00178804	0.0138473
ENSSSCG00000028109	157.166	1.38216	0.461871	2.99252	0.00276685	0.0192539
ENSSSCG00000037270	194.622	1.37963	0.428471	3.21988	0.00128243	0.0106598
ENSSSCG00000031349	293.791	1.37875	0.331994	4.15292	3.28256e-05	0.000552625
ENSSSCG00000023681	395.461	1.37729	0.503276	2.73665	0.00620687	0.0359558
ENSSSCG00000027675	1766.06	1.37701	0.288976	4.76515	1.8871e-06	5.08573e-05
ENSSSCG00000001572	763.178	1.37599	0.392567	3.50511	0.000456421	0.0046832
ENSSSCG00000006277	1049.2	1.3727	0.461374	2.97524	0.00292759	0.0201542
ENSSSCG00000040981	380.928	1.3712	0.451941	3.03402	0.00241317	0.0172943
ENSSSCG00000003486	960.58	1.37095	0.278552	4.9217	8.57951e-07	2.63281e-05
ENSSSCG00000022417	5123.02	1.37058	0.38139	3.59364	0.000326092	0.00359374
ENSSSCG00000013147	458.301	1.36601	0.310418	4.40055	1.07978e-05	0.000217662
ENSSSCG00000031981	170.926	1.36541	0.363096	3.76048	0.000169588	0.00215402
ENSSSCG00000010640	141.124	1.36539	0.365416	3.73654	0.000186571	0.00231945
ENSSSCG00000036377	213.987	1.36519	0.42247	3.23146	0.00123159	0.0103191
ENSSSCG00000016267	15437.6	1.36326	0.418232	3.25958	0.00111577	0.0095783
ENSSSCG00000029571	551.216	1.35975	0.310501	4.3792	1.19114e-05	0.000236517
ENSSSCG00000021176	148.528	1.35852	0.417395	3.25475	0.00113492	0.00972172
ENSSSCG00000009380	367.736	1.35835	0.427159	3.17997	0.00147289	0.0119051
ENSSSCG00000029754	10007.2	1.35807	0.369143	3.67899	0.000234161	0.00277592
ENSSSCG00000015085	921.93	1.35807	0.356289	3.81171	0.000138011	0.00182998
ENSSSCG00000040215	169.021	1.35788	0.438094	3.09951	0.00193839	0.0146899
ENSSSCG00000008047	134.456	1.35734	0.267048	5.08275	3.72014e-07	1.27963e-05
ENSSSCG00000040140	277.669	1.35624	0.402734	3.36757	0.000758342	0.00705095
ENSSSCG00000005503	1369.17	1.35535	0.307717	4.40453	1.06013e-05	0.000214787
ENSSSCG00000027272	376.041	1.3553	0.356354	3.80326	0.000142807	0.00187732
ENSSSCG00000015784	782.604	1.35259	0.291925	4.63335	3.59804e-06	8.77934e-05
ENSSSCG00000001341	13586.6	1.35207	0.371854	3.63604	0.000276864	0.00317262
ENSSSCG00000038643	322.24	1.35161	0.216901	6.23145	4.62152e-10	3.74155e-08
ENSSSCG00000007800	274.815	1.35156	0.292511	4.62055	3.82719e-06	9.19448e-05
ENSSSCG00000021158	1569.28	1.35039	0.301117	4.4846	7.30503e-06	0.000156438
ENSSSCG00000001859	244.753	1.34817	0.328406	4.10518	4.04009e-05	0.00065791
ENSSSCG00000005620	562.773	1.34661	0.369193	3.64744	0.000264866	0.00305978
ENSSSCG00000005309	116.382	1.3452	0.359684	3.73996	0.000184049	0.00229814
ENSSSCG00000012979	732.977	1.34421	0.473151	2.84099	0.00449744	0.0280963
ENSSSCG00000023362	926.893	1.34391	0.297719	4.51402	6.36107e-06	0.000139064
ENSSSCG00000027060	1151.87	1.34363	0.33825	3.9723	7.11822e-05	0.00106113
ENSSSCG00000031300	229.962	1.34204	0.461094	2.91057	0.00360775	0.02369
ENSSSCG00000016613	1480.08	1.34183	0.275236	4.87518	1.08711e-06	3.20278e-05
ENSSSCG00000036569	333.686	1.33992	0.389516	3.43994	0.000581833	0.0056664
ENSSSCG00000039327	187.879	1.33787	0.321785	4.15764	3.21548e-05	0.000543168
ENSSSCG00000000137	375.3	1.33707	0.454682	2.94068	0.00327495	0.0220202
ENSSSCG00000038398	105.327	1.33674	0.482516	2.77036	0.00559944	0.0332197
ENSSSCG00000029391	222.217	1.33573	0.360652	3.70365	0.00021252	0.00257454
ENSSSCG00000011384	127.501	1.33559	0.411256	3.24759	0.00116386	0.00992274
ENSSSCG00000027860	1723.83	1.33549	0.294908	4.5285	5.94035e-06	0.000132336
ENSSSCG00000031144	108.829	1.33529	0.455052	2.93436	0.00334235	0.0223978
ENSSSCG00000004373	603.385	1.33278	0.216082	6.16793	6.91898e-10	5.36181e-08
ENSSSCG00000007874	2085.47	1.33136	0.389781	3.41567	0.000636258	0.00608339
ENSSSCG00000017203	499.124	1.32983	0.311286	4.27206	1.93677e-05	0.000353878
ENSSSCG00000008881	2536.65	1.32925	0.281026	4.72999	2.2453e-06	5.86842e-05
ENSSSCG00000021656	141.051	1.32835	0.378217	3.51215	0.000444495	0.00459634
ENSSSCG00000020706	1158.2	1.32778	0.395866	3.3541	0.000796232	0.00733476
ENSSSCG00000027677	250.867	1.3277	0.432004	3.07335	0.00211669	0.0157181
ENSSSCG00000017894	710.567	1.3258	0.334118	3.96806	7.2459e-05	0.00107533
ENSSSCG00000000455	344.333	1.32433	0.364286	3.63541	0.000277537	0.00317851
ENSSSCG00000026742	212.361	1.32306	0.398544	3.31973	0.000901043	0.00810166
ENSSSCG00000012229	311.35	1.32241	0.365613	3.61696	0.000298088	0.0033603
ENSSSCG00000012982	1005.13	1.31952	0.310019	4.25624	2.07891e-05	0.000375032
ENSSSCG00000009468	284.426	1.31821	0.32401	4.06842	4.73333e-05	0.00075536
ENSSSCG00000013144	1647.86	1.3174	0.4283	3.07588	0.00209881	0.015632
ENSSSCG00000004744	770.061	1.3163	0.3979	3.30813	0.00093922	0.00836935
ENSSSCG00000017788	669.581	1.31578	0.350655	3.75236	0.000175177	0.00220951
ENSSSCG00000012104	436.339	1.31298	0.357994	3.66759	0.000244849	0.00287355
ENSSSCG00000007425	146.849	1.31273	0.288411	4.55159	5.32415e-06	0.000121548
ENSSSCG00000034702	160.842	1.31244	0.361625	3.6293	0.000284196	0.00323431
ENSSSCG00000021130	132.054	1.31188	0.490671	2.67364	0.00750337	0.0414758
ENSSSCG00000014441	1734.55	1.31021	0.245719	5.33213	9.70692e-08	4.00255e-06
ENSSSCG00000018050	164.29	1.30941	0.368544	3.55292	0.000380976	0.00408151
ENSSSCG00000039867	665.077	1.30896	0.258214	5.06928	3.99322e-07	1.35947e-05
ENSSSCG00000011721	252.651	1.30854	0.35047	3.73366	0.000188714	0.00233733
ENSSSCG00000035420	1019.93	1.30795	0.428748	3.05063	0.00228359	0.0166107
ENSSSCG00000040388	101.897	1.30718	0.481588	2.7143	0.00664156	0.0378205
ENSSSCG00000032698	384.299	1.30632	0.356102	3.6684	0.000244076	0.00286616
ENSSSCG00000016438	3245.21	1.30539	0.269568	4.84253	1.28195e-06	3.66304e-05
ENSSSCG00000035078	547.492	1.30528	0.314054	4.15623	3.23549e-05	0.000545622
ENSSSCG00000000519	362.921	1.30484	0.356107	3.66417	0.000248138	0.00290531
ENSSSCG00000016381	335.211	1.30052	0.280756	4.63223	3.61752e-06	8.80764e-05
ENSSSCG00000015021	161.214	1.29666	0.408724	3.17246	0.00151151	0.0121347
ENSSSCG00000008535	1689.15	1.29631	0.349239	3.71183	0.000205766	0.00250491
ENSSSCG00000015094	149.866	1.29628	0.338256	3.83226	0.000126972	0.00170287
ENSSSCG00000017389	1875.62	1.29466	0.365728	3.53995	0.000400206	0.00424188
ENSSSCG00000005944	2259.23	1.29442	0.327466	3.95283	7.72317e-05	0.00113266
ENSSSCG00000006218	124.159	1.29333	0.3281	3.94186	8.08506e-05	0.00117965
ENSSSCG00000032950	115.939	1.29099	0.353631	3.65067	0.000261554	0.00303385
ENSSSCG00000015885	297.647	1.29031	0.389193	3.31535	0.00091527	0.00819996
ENSSSCG00000039175	302.767	1.28943	0.38968	3.30894	0.000936492	0.00835252
ENSSSCG00000010770	217.728	1.28875	0.361701	3.56303	0.000366594	0.00394866
ENSSSCG00000009129	152.812	1.28859	0.451144	2.85627	0.00428656	0.0271485
ENSSSCG00000025133	1644.69	1.28796	0.447657	2.87711	0.00401341	0.0257676
ENSSSCG00000014540	62176.6	1.28721	0.394574	3.26226	0.00110526	0.00950038
ENSSSCG00000013839	347.198	1.28714	0.281005	4.58047	4.63925e-06	0.0001087
ENSSSCG00000013655	652.567	1.28653	0.480103	2.67969	0.0073691	0.0409939
ENSSSCG00000004236	171.888	1.28527	0.372324	3.45203	0.000556391	0.00546404
ENSSSCG00000008772	1438.79	1.2851	0.306381	4.19443	2.73553e-05	0.000472923
ENSSSCG00000017256	195.19	1.285	0.44565	2.88342	0.00393383	0.0253138
ENSSSCG00000004139	265.327	1.28343	0.344453	3.72599	0.000194553	0.00239327
ENSSSCG00000003684	819.229	1.28332	0.304127	4.21969	2.44642e-05	0.000429416
ENSSSCG00000032803	823.27	1.28194	0.300709	4.26307	2.01635e-05	0.000366402
ENSSSCG00000024914	120.659	1.28183	0.462439	2.77189	0.00557324	0.0331256
ENSSSCG00000014958	1297.78	1.28062	0.481092	2.66189	0.00777024	0.0425026
ENSSSCG00000000887	145.722	1.28027	0.421632	3.03646	0.00239373	0.0172107
ENSSSCG00000025685	254.855	1.28015	0.304621	4.20243	2.6407e-05	0.00045892
ENSSSCG00000001872	261.838	1.27659	0.367976	3.46921	0.000521995	0.00518248
ENSSSCG00000010779	146.74	1.27559	0.352673	3.61692	0.000298135	0.0033603
ENSSSCG00000029230	1520.81	1.27544	0.379165	3.36382	0.000768713	0.00714072
ENSSSCG00000010142	632.663	1.27538	0.379186	3.36346	0.000769707	0.00714662
ENSSSCG00000008913	8097.79	1.27427	0.394707	3.22839	0.00124488	0.0104085
ENSSSCG00000023732	195.044	1.27211	0.305825	4.15959	3.18821e-05	0.000539018
ENSSSCG00000029553	325.359	1.2717	0.298466	4.26081	2.03691e-05	0.000369463
ENSSSCG00000017420	3065.99	1.27086	0.335449	3.78853	0.000151539	0.00197388
ENSSSCG00000002819	139.011	1.27073	0.473674	2.6827	0.00730301	0.0406958
ENSSSCG00000008721	143.855	1.27028	0.395561	3.21133	0.0013212	0.0108957
ENSSSCG00000004672	488.381	1.26895	0.475048	2.6712	0.00755802	0.0417199
ENSSSCG00000034357	13566.9	1.26852	0.268088	4.73173	2.22616e-06	5.8414e-05
ENSSSCG00000029596	298.896	1.26727	0.25303	5.00839	5.48876e-07	1.7717e-05
ENSSSCG00000007968	487.702	1.26645	0.346649	3.6534	0.000258787	0.00301094
ENSSSCG00000017874	1228.71	1.26622	0.245256	5.16284	2.43233e-07	8.79172e-06
ENSSSCG00000016887	3480.97	1.26605	0.390932	3.23855	0.0012014	0.0101386
ENSSSCG00000022849	127.768	1.26598	0.461001	2.74615	0.00602996	0.0351766
ENSSSCG00000032444	888.381	1.26473	0.269648	4.69029	2.72825e-06	6.93943e-05
ENSSSCG00000007993	1583.79	1.26368	0.315229	4.00878	6.10335e-05	0.000925071
ENSSSCG00000007652	281.32	1.26083	0.351829	3.58365	0.000338829	0.00370405
ENSSSCG00000006648	4378.54	1.25912	0.285956	4.4032	1.06667e-05	0.000215893
ENSSSCG00000003201	283.192	1.25782	0.311086	4.04331	5.27013e-05	0.000824508
ENSSSCG00000002520	5768.23	1.25755	0.23014	5.46431	4.64714e-08	2.11307e-06
ENSSSCG00000003760	169.022	1.25712	0.482618	2.6048	0.00919287	0.048384
ENSSSCG00000007165	1127.3	1.2537	0.431776	2.90358	0.00368922	0.0240742
ENSSSCG00000032156	535.688	1.25369	0.476437	2.63139	0.00850357	0.0456858
ENSSSCG00000028501	175.148	1.25316	0.324319	3.86399	0.000111551	0.00153323
ENSSSCG00000011831	12666.5	1.25221	0.286437	4.37166	1.23304e-05	0.000243624
ENSSSCG00000022004	848.491	1.25041	0.331278	3.7745	0.000160326	0.00206403
ENSSSCG00000004929	590.372	1.25018	0.293137	4.26484	2.00048e-05	0.00036385
ENSSSCG00000007508	752.362	1.2499	0.396154	3.15508	0.00160455	0.012745
ENSSSCG00000010087	207.752	1.24713	0.47309	2.63613	0.00838566	0.0451742
ENSSSCG00000001912	2680.1	1.24706	0.310549	4.01567	5.92773e-05	0.000906734
ENSSSCG00000003897	508.584	1.24704	0.375841	3.31799	0.000906666	0.00814231
ENSSSCG00000017006	451.301	1.24423	0.339751	3.66219	0.000250066	0.00292443
ENSSSCG00000026710	5992.26	1.24241	0.327696	3.79136	0.000149825	0.00195667
ENSSSCG00000034494	239.296	1.24145	0.263457	4.71215	2.45116e-06	6.34814e-05
ENSSSCG00000024813	1375.1	1.24031	0.204857	6.05452	1.40839e-09	9.7057e-08
ENSSSCG00000011287	123.62	1.23706	0.456328	2.71089	0.00671026	0.038118
ENSSSCG00000024388	1844.51	1.2359	0.308984	3.99987	6.3376e-05	0.000956935
ENSSSCG00000026229	366.003	1.23568	0.440896	2.80267	0.0050682	0.0309342
ENSSSCG00000014224	1456.1	1.23475	0.291384	4.23755	2.25976e-05	0.000402913
ENSSSCG00000007366	1666.78	1.23386	0.314006	3.92941	8.51543e-05	0.0012352
ENSSSCG00000037898	609.607	1.23224	0.403454	3.05423	0.00225637	0.0164728
ENSSSCG00000000728	750.92	1.23123	0.304932	4.03773	5.39699e-05	0.000839515
ENSSSCG00000039074	376.316	1.22848	0.350402	3.50592	0.000455027	0.0046713
ENSSSCG00000027113	138.282	1.22823	0.354889	3.46087	0.000538428	0.00532175
ENSSSCG00000012155	307.02	1.2266	0.409055	2.99861	0.00271214	0.0189926
ENSSSCG00000036871	171.487	1.22598	0.347236	3.53068	0.000414497	0.00436152
ENSSSCG00000022774	2777.78	1.22527	0.472906	2.59093	0.00957168	0.0498508
ENSSSCG00000036575	219.356	1.22515	0.316892	3.86615	0.000110567	0.00152391
ENSSSCG00000010379	153.585	1.22402	0.323787	3.78032	0.00015663	0.00202693
ENSSSCG00000038732	327.236	1.22264	0.249025	4.9097	9.12147e-07	2.77773e-05
ENSSSCG00000040056	2729.16	1.22215	0.25289	4.83273	1.34673e-06	3.80446e-05
ENSSSCG00000039243	9294.51	1.22183	0.291136	4.19678	2.7074e-05	0.000468468
ENSSSCG00000002451	560.444	1.21944	0.401315	3.0386	0.00237679	0.0171322
ENSSSCG00000008568	259.937	1.21801	0.301849	4.03517	5.45639e-05	0.000846335
ENSSSCG00000025610	831.321	1.21639	0.331128	3.67349	0.000239261	0.00282434
ENSSSCG00000001867	204.828	1.21557	0.348655	3.48646	0.000489452	0.0049507
ENSSSCG00000016810	619.403	1.21437	0.354637	3.42425	0.000616495	0.00594007
ENSSSCG00000037605	1137.5	1.21224	0.399939	3.03106	0.00243696	0.0174334
ENSSSCG00000012912	157.645	1.21196	0.316899	3.82443	0.000131078	0.00175204
ENSSSCG00000036876	406.64	1.20521	0.365887	3.29395	0.000987901	0.00870962
ENSSSCG00000000974	761.653	1.2045	0.217055	5.54927	2.86867e-08	1.37668e-06
ENSSSCG00000012278	375.295	1.20436	0.41925	2.87267	0.00407024	0.0260485
ENSSSCG00000007324	342.648	1.2028	0.36507	3.29471	0.000985235	0.00870539
ENSSSCG00000031450	324.402	1.20198	0.411603	2.92023	0.00349772	0.0231661
ENSSSCG00000036208	304.957	1.1992	0.340239	3.5246	0.00042413	0.00442989
ENSSSCG00000035224	507.373	1.19607	0.447	2.67576	0.00745591	0.0413396
ENSSSCG00000003722	104.739	1.19442	0.296077	4.03417	5.47964e-05	0.000848366
ENSSSCG00000015244	24477.7	1.19383	0.279106	4.27733	1.89152e-05	0.000347202
ENSSSCG00000015412	498.663	1.19376	0.273907	4.35829	1.31085e-05	0.000255585
ENSSSCG00000012258	3185.37	1.19326	0.376091	3.17279	0.00150979	0.0121344
ENSSSCG00000011358	231.7	1.18958	0.298654	3.98312	6.80155e-05	0.00102003
ENSSSCG00000014242	731.818	1.18828	0.389569	3.05024	0.00228656	0.0166201
ENSSSCG00000011884	923.313	1.18701	0.288965	4.10779	3.99464e-05	0.00065318
ENSSSCG00000008245	18495.3	1.18597	0.453344	2.61604	0.00889553	0.0472814
ENSSSCG00000015089	394.081	1.18591	0.286904	4.13349	3.573e-05	0.000595481
ENSSSCG00000002469	363.163	1.18581	0.326653	3.63018	0.000283228	0.00322514
ENSSSCG00000010148	102.911	1.18423	0.296943	3.98806	6.66153e-05	0.00100205
ENSSSCG00000006310	120.678	1.18396	0.454584	2.60448	0.00920138	0.0484161
ENSSSCG00000000645	3578.75	1.18387	0.393766	3.00654	0.00264239	0.0185957
ENSSSCG00000016009	470.363	1.18306	0.405053	2.92076	0.00349182	0.0231351
ENSSSCG00000009320	1663.74	1.18261	0.308229	3.8368	0.000124647	0.00167395
ENSSSCG00000009138	642.58	1.18219	0.294699	4.01152	6.03297e-05	0.000917936
ENSSSCG00000003709	1840.69	1.18148	0.318904	3.7048	0.000211558	0.00256444
ENSSSCG00000025561	835.344	1.18069	0.346269	3.40975	0.000650225	0.00619612
ENSSSCG00000001787	183.34	1.17979	0.302824	3.89596	9.78094e-05	0.00137958
ENSSSCG00000030110	101.146	1.17888	0.390742	3.01704	0.00255255	0.0180849
ENSSSCG00000012399	1289.13	1.1767	0.269999	4.35817	1.31155e-05	0.000255585
ENSSSCG00000038220	2036.61	1.17311	0.339338	3.45707	0.000546081	0.00538084
ENSSSCG00000010446	109.439	1.17247	0.364846	3.21361	0.00131077	0.0108321
ENSSSCG00000029710	127.049	1.17215	0.332878	3.52126	0.000429494	0.00447569
ENSSSCG00000004621	6246.33	1.17214	0.352193	3.32812	0.000874352	0.00791887
ENSSSCG00000000837	182.12	1.17191	0.280343	4.18027	2.91169e-05	0.000497334
ENSSSCG00000026984	116.586	1.17074	0.368017	3.18122	0.00146657	0.0118684
ENSSSCG00000029763	1081.62	1.17063	0.374444	3.12631	0.00177016	0.0137498
ENSSSCG00000003137	476.809	1.16994	0.359982	3.25001	0.00115403	0.00985829
ENSSSCG00000021082	282.894	1.16736	0.435011	2.68351	0.00728535	0.0406543
ENSSSCG00000007811	349.011	1.16732	0.219693	5.3134	1.076e-07	4.35563e-06
ENSSSCG00000014450	521.313	1.16409	0.307347	3.78756	0.000152136	0.00198035
ENSSSCG00000004233	183.478	1.16041	0.398897	2.90904	0.00362543	0.0237748
ENSSSCG00000014182	310.49	1.15992	0.328675	3.52909	0.000416997	0.00437792
ENSSSCG00000007239	270.913	1.1599	0.256917	4.5147	6.34063e-06	0.000138954
ENSSSCG00000007576	1294.61	1.15868	0.300906	3.85063	0.000117814	0.00160272
ENSSSCG00000029185	522.531	1.15854	0.230642	5.02311	5.08404e-07	1.65658e-05
ENSSSCG00000031590	17931	1.1565	0.416764	2.77494	0.00552112	0.0328922
ENSSSCG00000028381	141.098	1.15637	0.268039	4.31419	1.60192e-05	0.00030298
ENSSSCG00000000563	128.707	1.15551	0.409622	2.82091	0.0047887	0.0295818
ENSSSCG00000023842	119.024	1.15516	0.409207	2.82292	0.00475885	0.0294248
ENSSSCG00000016976	540.424	1.15465	0.212806	5.42582	5.76887e-08	2.51958e-06
ENSSSCG00000010829	603.189	1.15393	0.165335	6.9793	2.9666e-12	4.25056e-10
ENSSSCG00000026636	1167.66	1.15316	0.23917	4.82153	1.42464e-06	3.9794e-05
ENSSSCG00000034147	295.456	1.15301	0.434952	2.65088	0.0080282	0.0435786
ENSSSCG00000017534	1054.56	1.15188	0.282567	4.07648	4.57232e-05	0.000733782
ENSSSCG00000039487	430.653	1.15044	0.405655	2.83602	0.00456803	0.0284569
ENSSSCG00000006928	1006.31	1.14848	0.340306	3.37485	0.000738566	0.00689282
ENSSSCG00000038598	145.87	1.14819	0.254251	4.51598	6.30247e-06	0.000138543
ENSSSCG00000013263	1349.19	1.14819	0.243842	4.70873	2.49264e-06	6.44719e-05
ENSSSCG00000013388	550.133	1.14657	0.359631	3.18819	0.00143169	0.0116382
ENSSSCG00000039541	4912.27	1.14615	0.392417	2.92075	0.00349187	0.0231351
ENSSSCG00000027946	7361.67	1.14599	0.212959	5.38126	7.39664e-08	3.14097e-06
ENSSSCG00000035152	453.751	1.14597	0.348257	3.29057	0.000999833	0.00879147
ENSSSCG00000032340	478.556	1.14306	0.311483	3.66975	0.000242791	0.00285613
ENSSSCG00000033512	5946.27	1.14172	0.409922	2.78522	0.00534921	0.0321857
ENSSSCG00000000647	200.217	1.14078	0.432159	2.63972	0.00829747	0.0447717
ENSSSCG00000025499	647.737	1.14064	0.384993	2.96276	0.0030489	0.0208094
ENSSSCG00000022784	1512.24	1.14039	0.349054	3.26708	0.00108663	0.00939585
ENSSSCG00000032067	2329.91	1.14018	0.311735	3.65753	0.00025466	0.00297119
ENSSSCG00000039473	4819.94	1.13942	0.319138	3.57031	0.000356557	0.00385724
ENSSSCG00000031102	850.405	1.13649	0.337967	3.36273	0.000771748	0.00716223
ENSSSCG00000004371	1379.99	1.13586	0.210241	5.40266	6.56583e-08	2.83041e-06
ENSSSCG00000007818	448.997	1.13433	0.261348	4.34029	1.42292e-05	0.000274602
ENSSSCG00000032552	5120.66	1.13425	0.290052	3.91052	9.20987e-05	0.00131487
ENSSSCG00000008952	1587.92	1.13293	0.354166	3.19886	0.00137975	0.0112804
ENSSSCG00000007727	339.414	1.13119	0.24671	4.5851	4.53761e-06	0.000106822
ENSSSCG00000028740	786.345	1.13089	0.32884	3.43904	0.000583785	0.00567985
ENSSSCG00000027487	353.959	1.12955	0.259612	4.3509	1.35578e-05	0.000262919
ENSSSCG00000035666	286.195	1.12894	0.410103	2.75283	0.00590835	0.0346337
ENSSSCG00000002412	330.627	1.12883	0.268571	4.20309	2.63297e-05	0.000457976
ENSSSCG00000024549	178.717	1.12869	0.340525	3.31455	0.000917897	0.00821242
ENSSSCG00000038918	2570.86	1.12841	0.283715	3.97724	6.97187e-05	0.00104243
ENSSSCG00000005167	146.592	1.12801	0.429155	2.62845	0.00857738	0.045946
ENSSSCG00000007599	2245.98	1.1264	0.342109	3.29253	0.000992919	0.00874225
ENSSSCG00000009633	1604.83	1.12523	0.266705	4.219	2.45392e-05	0.000430213
ENSSSCG00000001396	2695.9	1.12445	0.268833	4.18271	2.88056e-05	0.000493286
ENSSSCG00000000116	371.786	1.12445	0.386729	2.90758	0.00364233	0.0238542
ENSSSCG00000005486	1099.78	1.1243	0.30547	3.68056	0.000232721	0.00276405
ENSSSCG00000017535	560.988	1.12253	0.282336	3.97586	7.01244e-05	0.00104771
ENSSSCG00000002664	930.336	1.12202	0.329811	3.40201	0.00066891	0.00633476
ENSSSCG00000033162	1717.38	1.11728	0.339313	3.29277	0.000992069	0.00873863
ENSSSCG00000005743	1638.55	1.11522	0.418615	2.66407	0.00772022	0.042329
ENSSSCG00000040509	173.559	1.11479	0.192041	5.80499	6.43694e-09	3.64199e-07
ENSSSCG00000017181	302.69	1.11329	0.286913	3.88025	0.00010435	0.00145841
ENSSSCG00000016233	127.863	1.11303	0.418114	2.66203	0.00776703	0.0424968
ENSSSCG00000006238	2448.35	1.11263	0.399759	2.78327	0.00538147	0.0323018
ENSSSCG00000038006	754.035	1.11212	0.278181	3.99782	6.39297e-05	0.000963833
ENSSSCG00000002546	529.042	1.11117	0.358414	3.10024	0.00193361	0.0146592
ENSSSCG00000002752	1727.2	1.11098	0.379709	2.92586	0.003435	0.0228343
ENSSSCG00000017990	165.095	1.11097	0.355464	3.1254	0.00177561	0.0137814
ENSSSCG00000003439	2658.49	1.11093	0.338168	3.28515	0.00101927	0.00894658
ENSSSCG00000005949	197.271	1.11034	0.372756	2.97873	0.00289442	0.019981
ENSSSCG00000021596	105.721	1.10952	0.428081	2.59185	0.00954618	0.049744
ENSSSCG00000032561	800.677	1.10863	0.411146	2.69645	0.00700838	0.0395072
ENSSSCG00000024071	730.478	1.10635	0.210328	5.26012	1.43959e-07	5.55639e-06
ENSSSCG00000016657	120.468	1.10621	0.297747	3.71526	0.000202991	0.00247264
ENSSSCG00000016502	2345.34	1.10583	0.377688	2.92788	0.00341278	0.0227169
ENSSSCG00000038460	394.81	1.1054	0.374312	2.95316	0.00314536	0.0213507
ENSSSCG00000004687	21328.6	1.10533	0.396065	2.79078	0.00525816	0.0317434
ENSSSCG00000038856	1131.46	1.10522	0.343908	3.2137	0.00131037	0.0108321
ENSSSCG00000023329	260.859	1.10477	0.396515	2.78619	0.00533313	0.0321084
ENSSSCG00000007940	183.976	1.10449	0.258866	4.26667	1.98411e-05	0.000361202
ENSSSCG00000003217	405.105	1.1036	0.336192	3.28267	0.0010283	0.00900602
ENSSSCG00000002852	140.472	1.10275	0.37499	2.94075	0.00327424	0.0220202
ENSSSCG00000025856	2287.1	1.10224	0.230669	4.77843	1.76665e-06	4.79355e-05
ENSSSCG00000005312	113.438	1.10221	0.391108	2.81817	0.00482988	0.0297716
ENSSSCG00000002893	155.586	1.10212	0.347439	3.17211	0.00151334	0.0121384
ENSSSCG00000025273	104.042	1.10205	0.387968	2.84058	0.00450316	0.0281232
ENSSSCG00000014997	2324.94	1.09595	0.341418	3.20999	0.00132738	0.0109376
ENSSSCG00000024385	336.127	1.09425	0.333736	3.2788	0.00104251	0.00909844
ENSSSCG00000023936	119.319	1.09315	0.405954	2.69278	0.00708593	0.0398653
ENSSSCG00000002960	203.896	1.0927	0.307065	3.55853	0.000372941	0.00400151
ENSSSCG00000016338	2234.13	1.09107	0.404925	2.6945	0.00704952	0.0397054
ENSSSCG00000014431	195.685	1.09049	0.243788	4.4731	7.70936e-06	0.000164389
ENSSSCG00000040875	263.987	1.09047	0.302625	3.60336	0.00031413	0.00349313
ENSSSCG00000010757	118.434	1.08948	0.362636	3.00432	0.00266174	0.0187187
ENSSSCG00000009432	1005.04	1.08919	0.349225	3.11888	0.00181543	0.0139977
ENSSSCG00000022553	3630.89	1.0886	0.41405	2.62915	0.00855998	0.0459021
ENSSSCG00000038296	151.165	1.08666	0.388622	2.79619	0.00517096	0.0313194
ENSSSCG00000016367	1865.68	1.08623	0.357649	3.03714	0.00238837	0.0171783
ENSSSCG00000007117	775.119	1.08615	0.344494	3.15288	0.00161669	0.0128126
ENSSSCG00000004369	640.301	1.08455	0.236411	4.58757	4.48439e-06	0.000105921
ENSSSCG00000007472	243.489	1.08302	0.375398	2.88499	0.00391431	0.025229
ENSSSCG00000003088	3543.45	1.08264	0.407493	2.65682	0.00788825	0.0430064
ENSSSCG00000001398	4354.93	1.08165	0.267017	4.05088	5.10254e-05	0.000803973
ENSSSCG00000005837	901.269	1.07958	0.370774	2.9117	0.00359464	0.0236476
ENSSSCG00000040834	134.267	1.07842	0.385074	2.80056	0.00510134	0.031065
ENSSSCG00000010504	490.88	1.07842	0.399892	2.69678	0.00700125	0.0394837
ENSSSCG00000036022	191.751	1.07708	0.273367	3.94005	8.14644e-05	0.00118773
ENSSSCG00000007147	1607.25	1.07567	0.197901	5.43541	5.46703e-08	2.42118e-06
ENSSSCG00000017539	1808.67	1.0754	0.3522	3.05336	0.00226291	0.0165131
ENSSSCG00000034284	318.843	1.07514	0.339528	3.16657	0.00154251	0.0123178
ENSSSCG00000017255	271.579	1.0724	0.35061	3.05867	0.00222321	0.0162665
ENSSSCG00000001984	4479.58	1.0723	0.206542	5.19168	2.08403e-07	7.6862e-06
ENSSSCG00000031398	108.658	1.07105	0.403619	2.65362	0.00796335	0.0433328
ENSSSCG00000007427	344.884	1.07092	0.328564	3.2594	0.00111649	0.00958035
ENSSSCG00000024045	628.084	1.07012	0.289045	3.70227	0.000213675	0.00258539
ENSSSCG00000008004	979.091	1.06871	0.278304	3.84007	0.000123001	0.00165743
ENSSSCG00000028790	168.315	1.06728	0.28503	3.74443	0.000180801	0.00226183
ENSSSCG00000039983	314.284	1.06723	0.348706	3.06055	0.00220928	0.0162003
ENSSSCG00000013300	1096.51	1.06624	0.252867	4.2166	2.48012e-05	0.000434425
ENSSSCG00000015390	1178.28	1.06411	0.311854	3.4122	0.000644402	0.00614945
ENSSSCG00000006874	756.425	1.06344	0.27497	3.86746	0.000109973	0.00151887
ENSSSCG00000009881	7410.92	1.06273	0.407312	2.60913	0.00907729	0.047915
ENSSSCG00000038763	1273.91	1.06253	0.224356	4.73592	2.18059e-06	5.76742e-05
ENSSSCG00000038509	2044.23	1.06092	0.209852	5.05556	4.29119e-07	1.44687e-05
ENSSSCG00000032835	455.777	1.06081	0.256225	4.14014	3.47089e-05	0.000579917
ENSSSCG00000028159	234.628	1.05914	0.241202	4.39111	1.12775e-05	0.000226186
ENSSSCG00000014852	2405.62	1.05465	0.267903	3.93668	8.26159e-05	0.00120364
ENSSSCG00000038694	881.661	1.05438	0.343432	3.07012	0.00213971	0.0158124
ENSSSCG00000039881	561.597	1.0536	0.367535	2.86667	0.00414821	0.0264709
ENSSSCG00000007575	133.328	1.0526	0.337059	3.12291	0.00179075	0.0138504
ENSSSCG00000016851	650.125	1.05238	0.370309	2.8419	0.00448451	0.0280331
ENSSSCG00000026006	294.784	1.05088	0.38639	2.71975	0.00653318	0.0373166
ENSSSCG00000033601	199.819	1.04957	0.309419	3.39206	0.00069368	0.00653125
ENSSSCG00000016548	3397.43	1.04895	0.302256	3.4704	0.000519691	0.00516734
ENSSSCG00000006289	339.696	1.04755	0.385648	2.71632	0.00660113	0.0376268
ENSSSCG00000017584	1628.97	1.04719	0.339755	3.0822	0.00205474	0.01539
ENSSSCG00000022149	238.142	1.04679	0.322893	3.2419	0.00118734	0.0100509
ENSSSCG00000021383	138.811	1.04022	0.371564	2.79958	0.00511687	0.0311168
ENSSSCG00000008309	638.695	1.03948	0.179927	5.77723	7.59416e-09	4.22473e-07
ENSSSCG00000003950	1319.36	1.03922	0.264664	3.92656	8.61678e-05	0.00124627
ENSSSCG00000001052	375.116	1.03673	0.306546	3.38197	0.00071969	0.00673559
ENSSSCG00000000005	211.948	1.03431	0.384998	2.68654	0.0072196	0.0404006
ENSSSCG00000007484	2023.59	1.03415	0.179504	5.76116	8.35394e-09	4.54582e-07
ENSSSCG00000012795	633.518	1.034	0.29487	3.50662	0.000453842	0.00466932
ENSSSCG00000025564	1275.35	1.03258	0.367865	2.80696	0.0050012	0.0306191
ENSSSCG00000000263	4929.57	1.03249	0.276931	3.72833	0.000192754	0.00237555
ENSSSCG00000031262	16187	1.03149	0.205035	5.03081	4.88417e-07	1.59989e-05
ENSSSCG00000013514	329.982	1.03086	0.371127	2.77764	0.0054755	0.0326791
ENSSSCG00000031912	4091.89	1.03049	0.280885	3.66872	0.000243763	0.00286459
ENSSSCG00000003196	881.618	1.03044	0.372186	2.76861	0.00562956	0.0333586
ENSSSCG00000015353	4542.67	1.03023	0.394332	2.61261	0.0089855	0.0475944
ENSSSCG00000007431	904.523	1.03021	0.265889	3.87459	0.000106804	0.00148334
ENSSSCG00000015559	310.759	1.02838	0.382725	2.687	0.00720973	0.0403567
ENSSSCG00000023045	390.261	1.02659	0.249999	4.10638	4.01903e-05	0.000655554
ENSSSCG00000040208	231.57	1.02611	0.333912	3.07298	0.0021193	0.0157258
ENSSSCG00000029275	430.348	1.02313	0.322533	3.17218	0.00151299	0.0121384
ENSSSCG00000008230	230.844	1.02232	0.351649	2.90721	0.00364664	0.0238746
ENSSSCG00000007754	874.329	1.0203	0.346397	2.94545	0.00322481	0.0217425
ENSSSCG00000003105	961.613	1.02015	0.302422	3.37328	0.000742789	0.0069225
ENSSSCG00000029482	839.36	1.01882	0.249468	4.08395	4.42767e-05	0.000712866
ENSSSCG00000026169	1711.43	1.01733	0.33082	3.07519	0.0021037	0.0156625
ENSSSCG00000036742	1020.14	1.01708	0.348599	2.91761	0.00352721	0.0233304
ENSSSCG00000003267	1462.5	1.01607	0.387971	2.61895	0.00882014	0.0469684
ENSSSCG00000001411	246.219	1.0158	0.377363	2.69183	0.00710616	0.0399453
ENSSSCG00000040859	775.207	1.01566	0.341717	2.97223	0.00295647	0.0203319
ENSSSCG00000012875	1238.61	1.01524	0.222663	4.55952	5.12717e-06	0.000117913
ENSSSCG00000011370	144.052	1.01477	0.254543	3.98664	6.70151e-05	0.0010073
ENSSSCG00000007601	433.816	1.0142	0.30787	3.29426	0.000986816	0.00870962
ENSSSCG00000034373	1108.81	1.01331	0.191307	5.29676	1.17876e-07	4.68586e-06
ENSSSCG00000017296	3383.25	1.01252	0.255454	3.96362	7.38228e-05	0.00108908
ENSSSCG00000010448	398.368	1.01127	0.354448	2.85307	0.00432988	0.0273151
ENSSSCG00000011129	1049.38	1.00995	0.24468	4.12765	3.66496e-05	0.000607754
ENSSSCG00000002788	141.572	1.00626	0.327392	3.07357	0.00211513	0.0157181
ENSSSCG00000016570	281.344	1.00599	0.357718	2.81225	0.00491967	0.0301849
ENSSSCG00000023026	305.339	1.00516	0.316391	3.17697	0.00148825	0.0120048
ENSSSCG00000031492	1226.95	1.00267	0.331274	3.0267	0.0024724	0.0176362
ENSSSCG00000003438	3554.83	1.00168	0.373243	2.68373	0.00728068	0.0406396
ENSSSCG00000026663	236.338	-1.00037	0.343191	-2.91492	0.00355783	0.0234784
ENSSSCG00000025941	4033.95	-1.00242	0.226925	-4.41743	9.98814e-06	0.000205925
ENSSSCG00000022903	251.386	-1.00301	0.334441	-2.99906	0.00270811	0.0189711
ENSSSCG00000037065	8116.42	-1.00323	0.21916	-4.57761	4.70318e-06	0.000109682
ENSSSCG00000040202	759.703	-1.00365	0.275537	-3.64251	0.000269994	0.00311
ENSSSCG00000038735	1961.75	-1.00444	0.25989	-3.86485	0.000111156	0.00152991
ENSSSCG00000009186	584.233	-1.00567	0.313047	-3.21251	0.00131583	0.0108648
ENSSSCG00000004983	2152.74	-1.00612	0.29534	-3.40666	0.000657626	0.00624274
ENSSSCG00000034217	513.536	-1.00626	0.205015	-4.90824	9.18989e-07	2.79429e-05
ENSSSCG00000001866	1681.6	-1.00846	0.289656	-3.48157	0.000498491	0.00501665
ENSSSCG00000031868	946.297	-1.00874	0.247996	-4.06757	4.75058e-05	0.000756296
ENSSSCG00000008857	2779.18	-1.00897	0.322355	-3.12999	0.00174815	0.0136053
ENSSSCG00000009769	630.512	-1.01112	0.203949	-4.95773	7.1322e-07	2.24399e-05
ENSSSCG00000002330	2069.44	-1.01139	0.25898	-3.90529	9.4113e-05	0.00133972
ENSSSCG00000036546	1612.74	-1.01321	0.260486	-3.88971	0.000100363	0.00140961
ENSSSCG00000038158	641.393	-1.01404	0.326138	-3.10923	0.00187579	0.0143299
ENSSSCG00000023793	184.144	-1.01421	0.271719	-3.73256	0.000189545	0.00234616
ENSSSCG00000009055	494.794	-1.01599	0.292091	-3.47835	0.000504512	0.00505878
ENSSSCG00000001723	3023.01	-1.0166	0.230097	-4.41814	9.95551e-06	0.000205532
ENSSSCG00000003673	2464.89	-1.01682	0.184076	-5.5239	3.31555e-08	1.57595e-06
ENSSSCG00000009079	156.623	-1.01719	0.327569	-3.10528	0.00190099	0.0144725
ENSSSCG00000007278	616.564	-1.01775	0.267334	-3.80702	0.00014065	0.00185755
ENSSSCG00000005039	559.801	-1.02017	0.298957	-3.41245	0.000643825	0.00614945
ENSSSCG00000021514	4497.6	-1.02061	0.293761	-3.47431	0.000512178	0.00511819
ENSSSCG00000032741	3210.86	-1.0221	0.338713	-3.01759	0.00254795	0.0180587
ENSSSCG00000026083	272.136	-1.02221	0.277573	-3.68268	0.000230794	0.0027491
ENSSSCG00000006078	149.03	-1.02359	0.282378	-3.62488	0.000289092	0.00328066
ENSSSCG00000000665	1049.85	-1.02733	0.326741	-3.14416	0.00166567	0.013081
ENSSSCG00000028699	276.389	-1.0278	0.380974	-2.69783	0.00697929	0.0393878
ENSSSCG00000020711	551.59	-1.02818	0.267806	-3.83927	0.0001234	0.00165953
ENSSSCG00000023434	259.539	-1.02826	0.361429	-2.84499	0.00444127	0.0278327
ENSSSCG00000003212	398.902	-1.02998	0.317199	-3.24711	0.00116583	0.00993097
ENSSSCG00000004353	1217.39	-1.03033	0.1825	-5.64562	1.64584e-08	8.42636e-07
ENSSSCG00000029200	2907.91	-1.03071	0.290628	-3.54651	0.000390372	0.00415403
ENSSSCG00000034723	498.037	-1.03129	0.222786	-4.62907	3.67305e-06	8.91016e-05
ENSSSCG00000014046	492.953	-1.03165	0.266165	-3.87599	0.000106193	0.00147691
ENSSSCG00000032781	236.173	-1.03256	0.284791	-3.62566	0.000288225	0.00327268
ENSSSCG00000018065	10156.3	-1.03495	0.296288	-3.49305	0.000477533	0.00485484
ENSSSCG00000029774	1100.3	-1.03891	0.219469	-4.73375	2.20406e-06	5.80635e-05
ENSSSCG00000029615	1109.71	-1.03967	0.294899	-3.52552	0.000422649	0.00441862
ENSSSCG00000005467	864.956	-1.04114	0.229627	-4.53402	5.78705e-06	0.000129646
ENSSSCG00000036639	9861.85	-1.04334	0.300906	-3.46731	0.000525688	0.00520876
ENSSSCG00000005024	3634.25	-1.04357	0.336595	-3.10037	0.00193277	0.0146584
ENSSSCG00000008400	479.719	-1.04386	0.249496	-4.18389	2.86568e-05	0.000491585
ENSSSCG00000034527	102.354	-1.04531	0.345214	-3.02801	0.00246167	0.0175786
ENSSSCG00000002847	4939.3	-1.04614	0.388712	-2.69131	0.0071173	0.0399854
ENSSSCG00000035454	6172	-1.04693	0.292375	-3.58078	0.000342573	0.00373641
ENSSSCG00000022797	1213.16	-1.04787	0.250046	-4.1907	2.78091e-05	0.000479106
ENSSSCG00000004254	776.892	-1.05039	0.252092	-4.16668	3.09067e-05	0.000525204
ENSSSCG00000021353	3470.56	-1.05108	0.259065	-4.05723	4.96577e-05	0.000786156
ENSSSCG00000036790	465.427	-1.05141	0.355929	-2.95398	0.00313701	0.0213158
ENSSSCG00000037477	184.504	-1.0516	0.365986	-2.87333	0.00406173	0.0260107
ENSSSCG00000018082	106881	-1.05169	0.245698	-4.28041	1.86548e-05	0.000344327
ENSSSCG00000015776	840.858	-1.05361	0.216306	-4.87094	1.11067e-06	3.25774e-05
ENSSSCG00000037305	2407.52	-1.0551	0.185326	-5.69318	1.24696e-08	6.62251e-07
ENSSSCG00000038469	736.056	-1.05581	0.260167	-4.0582	4.94534e-05	0.000784166
ENSSSCG00000011510	1862.75	-1.05592	0.28178	-3.74732	0.000178732	0.00224016
ENSSSCG00000001750	459.028	-1.05713	0.397587	-2.65886	0.00784062	0.042817
ENSSSCG00000012527	163.525	-1.05776	0.341897	-3.0938	0.00197609	0.0148962
ENSSSCG00000018069	19045.8	-1.05789	0.319759	-3.30839	0.000938342	0.00836527
ENSSSCG00000022940	3485.61	-1.06049	0.21627	-4.90357	9.41086e-07	2.85277e-05
ENSSSCG00000009379	195.528	-1.06155	0.311602	-3.40674	0.000657434	0.00624274
ENSSSCG00000014264	2466.24	-1.06192	0.251165	-4.22799	2.35789e-05	0.000417421
ENSSSCG00000004393	696.091	-1.06266	0.303049	-3.50656	0.000453933	0.00466932
ENSSSCG00000015314	1639.01	-1.06384	0.335866	-3.16744	0.00153785	0.0122856
ENSSSCG00000016961	776.903	-1.06611	0.201956	-5.27893	1.29944e-07	5.0844e-06
ENSSSCG00000005112	286.372	-1.06638	0.308472	-3.45696	0.000546297	0.00538084
ENSSSCG00000026953	505.557	-1.06673	0.300447	-3.55049	0.000384508	0.0041062
ENSSSCG00000000469	955.974	-1.06718	0.266041	-4.01133	6.03784e-05	0.000917936
ENSSSCG00000011739	1129.46	-1.06786	0.261933	-4.07686	4.5647e-05	0.000733149
ENSSSCG00000038425	246.919	-1.06873	0.355956	-3.00243	0.00267835	0.0188155
ENSSSCG00000010669	1733.23	-1.06903	0.200336	-5.33618	9.49267e-08	3.92232e-06
ENSSSCG00000022953	652.581	-1.06916	0.26305	-4.06447	4.81425e-05	0.00076582
ENSSSCG00000018075	210776	-1.07272	0.263975	-4.06372	4.82971e-05	0.000767666
ENSSSCG00000011218	974.881	-1.07319	0.334163	-3.21159	0.00132004	0.0108906
ENSSSCG00000017204	3279.94	-1.07698	0.279162	-3.85792	0.000114357	0.00156424
ENSSSCG00000006996	1375.54	-1.07717	0.298973	-3.60292	0.000314668	0.00349717
ENSSSCG00000005508	337.983	-1.07793	0.204417	-5.27322	1.34051e-07	5.22458e-06
ENSSSCG00000016959	1790.38	-1.07989	0.379295	-2.84711	0.00441179	0.0276915
ENSSSCG00000011506	1484.89	-1.08056	0.276761	-3.90429	9.45031e-05	0.00134341
ENSSSCG00000031942	3183.16	-1.08085	0.322528	-3.35118	0.000804668	0.00738803
ENSSSCG00000015543	166.322	-1.08466	0.398775	-2.71997	0.0065287	0.0373101
ENSSSCG00000013232	1209.43	-1.08519	0.22615	-4.79852	1.59844e-06	4.39096e-05
ENSSSCG00000040184	3728.28	-1.0859	0.340091	-3.19298	0.00140812	0.0114653
ENSSSCG00000025910	1451.72	-1.08641	0.358829	-3.02766	0.00246457	0.0175929
ENSSSCG00000016691	912.473	-1.08698	0.279865	-3.88395	0.000102774	0.00143841
ENSSSCG00000015872	462.133	-1.08698	0.256552	-4.23689	2.26638e-05	0.000403732
ENSSSCG00000014113	230.447	-1.08704	0.33485	-3.24636	0.00116891	0.00994872
ENSSSCG00000015931	167.551	-1.08734	0.240859	-4.51442	6.34908e-06	0.000138954
ENSSSCG00000024569	332.953	-1.08791	0.415437	-2.61871	0.00882639	0.0469766
ENSSSCG00000017671	1084.35	-1.08833	0.244716	-4.44733	8.69453e-06	0.000183045
ENSSSCG00000014980	100.735	-1.08988	0.396282	-2.75027	0.00595456	0.0348429
ENSSSCG00000003240	189.066	-1.09203	0.336823	-3.24216	0.00118627	0.0100492
ENSSSCG00000010968	3435.68	-1.09251	0.380821	-2.86883	0.0041199	0.0263156
ENSSSCG00000023788	1080.96	-1.09287	0.313335	-3.48786	0.000486911	0.00493715
ENSSSCG00000024983	1510.06	-1.09471	0.236566	-4.6275	3.70108e-06	8.95634e-05
ENSSSCG00000032917	428.189	-1.095	0.358738	-3.05236	0.0022705	0.0165517
ENSSSCG00000014258	942.481	-1.09559	0.335292	-3.26756	0.00108477	0.00938908
ENSSSCG00000008414	2335.83	-1.09727	0.193072	-5.68322	1.32179e-08	6.90938e-07
ENSSSCG00000038958	1132.82	-1.099	0.30583	-3.59351	0.00032625	0.00359374
ENSSSCG00000002684	11708.4	-1.09992	0.326026	-3.37371	0.000741626	0.00691489
ENSSSCG00000026194	1130.4	-1.10115	0.178059	-6.18416	6.24352e-10	4.89551e-08
ENSSSCG00000014598	4282.31	-1.1017	0.354889	-3.10435	0.00190695	0.0145013
ENSSSCG00000032181	104.286	-1.10175	0.387	-2.84689	0.00441483	0.0276931
ENSSSCG00000011499	1346.42	-1.10189	0.199823	-5.5143	3.50173e-08	1.65262e-06
ENSSSCG00000003820	2068.54	-1.10417	0.222254	-4.96804	6.76328e-07	2.13805e-05
ENSSSCG00000011485	1975.17	-1.10932	0.285165	-3.89009	0.000100207	0.00140841
ENSSSCG00000022333	264.224	-1.11074	0.214453	-5.1794	2.226e-07	8.17853e-06
ENSSSCG00000011369	2267.85	-1.11134	0.293664	-3.7844	0.000154081	0.00200175
ENSSSCG00000024800	1130.38	-1.11335	0.355031	-3.13592	0.00171313	0.0133758
ENSSSCG00000033156	756.718	-1.11428	0.301036	-3.70149	0.000214338	0.00259183
ENSSSCG00000006475	135.946	-1.11548	0.418954	-2.66253	0.00775563	0.0424811
ENSSSCG00000012141	268.537	-1.11572	0.384894	-2.89878	0.00374621	0.0243345
ENSSSCG00000006126	1660.86	-1.11573	0.288642	-3.86545	0.000110884	0.00152722
ENSSSCG00000008664	7908.99	-1.11774	0.421141	-2.65407	0.00795267	0.0432865
ENSSSCG00000036751	2080.59	-1.11856	0.182558	-6.12713	8.94802e-10	6.69957e-08
ENSSSCG00000028662	471.112	-1.11997	0.370882	-3.01973	0.00252996	0.0179632
ENSSSCG00000010894	2934.14	-1.12002	0.216716	-5.16814	2.3644e-07	8.5773e-06
ENSSSCG00000008518	1089.25	-1.12012	0.21511	-5.20718	1.91732e-07	7.15083e-06
ENSSSCG00000006099	1844.66	-1.12086	0.221829	-5.05282	4.35336e-07	1.46455e-05
ENSSSCG00000034572	263.25	-1.12106	0.226596	-4.94741	7.52087e-07	2.34406e-05
ENSSSCG00000017273	1761.09	-1.12167	0.233379	-4.80621	1.53819e-06	4.24301e-05
ENSSSCG00000010627	2782.99	-1.12201	0.286398	-3.91764	8.94198e-05	0.0012841
ENSSSCG00000015345	132.803	-1.12274	0.382146	-2.93798	0.00330357	0.0221969
ENSSSCG00000024669	7387.02	-1.12329	0.425289	-2.64124	0.00826042	0.0446081
ENSSSCG00000036828	1693.83	-1.12349	0.369486	-3.04068	0.00236047	0.0170454
ENSSSCG00000012275	2780.96	-1.12375	0.229734	-4.89152	1.00062e-06	3.00577e-05
ENSSSCG00000034500	736.989	-1.12391	0.413085	-2.72077	0.00651303	0.0372633
ENSSSCG00000010628	1585.76	-1.12453	0.272537	-4.12617	3.68861e-05	0.000611167
ENSSSCG00000033388	163.414	-1.12613	0.358693	-3.13954	0.00169214	0.0132575
ENSSSCG00000006184	607.49	-1.1266	0.283115	-3.9793	6.91188e-05	0.00103502
ENSSSCG00000001718	557.464	-1.12675	0.290272	-3.88169	0.000103732	0.00145079
ENSSSCG00000008340	3720.08	-1.12695	0.366168	-3.0777	0.00208607	0.0155778
ENSSSCG00000016079	1223.42	-1.12747	0.221568	-5.08859	3.60743e-07	1.243e-05
ENSSSCG00000039950	671.032	-1.12752	0.384633	-2.93142	0.00337412	0.0225576
ENSSSCG00000005423	2744.56	-1.12851	0.400113	-2.82048	0.00479523	0.0296129
ENSSSCG00000034786	1679.35	-1.12852	0.332601	-3.39302	0.000691258	0.00651851
ENSSSCG00000016626	630.661	-1.1292	0.289444	-3.90127	9.5688e-05	0.00135735
ENSSSCG00000008988	1948.43	-1.12962	0.236675	-4.77288	1.81611e-06	4.91436e-05
ENSSSCG00000032015	4062.08	-1.12995	0.239329	-4.72132	2.34318e-06	6.10022e-05
ENSSSCG00000012739	743.09	-1.13065	0.256179	-4.41352	1.01705e-05	0.000208821
ENSSSCG00000027052	685.716	-1.13151	0.32046	-3.5309	0.000414144	0.00436152
ENSSSCG00000039714	204.589	-1.13343	0.363999	-3.11382	0.00184685	0.0141591
ENSSSCG00000029326	165.415	-1.1339	0.386768	-2.93173	0.00337075	0.0225502
ENSSSCG00000037811	610.97	-1.1349	0.20953	-5.41644	6.07966e-08	2.64372e-06
ENSSSCG00000036032	664.536	-1.13523	0.367341	-3.09039	0.00199894	0.0150344
ENSSSCG00000011915	599.474	-1.13647	0.40426	-2.81125	0.00493502	0.0302697
ENSSSCG00000012693	153.227	-1.13757	0.320447	-3.54995	0.00038531	0.00411111
ENSSSCG00000000877	1840.61	-1.1389	0.296635	-3.8394	0.000123334	0.00165953
ENSSSCG00000033706	1760.41	-1.13993	0.235167	-4.84734	1.25127e-06	3.5805e-05
ENSSSCG00000016453	1906.35	-1.14147	0.358607	-3.18306	0.00145728	0.011804
ENSSSCG00000000664	179.772	-1.14272	0.292057	-3.91266	9.12845e-05	0.00130699
ENSSSCG00000006179	717.506	-1.14425	0.306886	-3.72858	0.000192563	0.00237466
ENSSSCG00000038550	1216.31	-1.14431	0.407768	-2.80627	0.0050119	0.0306591
ENSSSCG00000000841	1802.77	-1.14431	0.313874	-3.64578	0.000266584	0.00307606
ENSSSCG00000000536	1074.51	-1.14561	0.277675	-4.12573	3.69554e-05	0.000611807
ENSSSCG00000006165	443.692	-1.14771	0.279966	-4.09944	4.14149e-05	0.000672224
ENSSSCG00000016949	754.046	-1.15033	0.218176	-5.27249	1.34585e-07	5.23515e-06
ENSSSCG00000005071	620.448	-1.15058	0.400386	-2.87369	0.00405712	0.0259896
ENSSSCG00000013292	268.745	-1.15096	0.17754	-6.4828	9.00363e-11	9.01086e-09
ENSSSCG00000012486	850.694	-1.15168	0.21982	-5.2392	1.61278e-07	6.14151e-06
ENSSSCG00000001137	805.135	-1.15174	0.35955	-3.20328	0.00135872	0.0111359
ENSSSCG00000020885	1469.86	-1.15406	0.21032	-5.48716	4.08454e-08	1.8918e-06
ENSSSCG00000000848	374.708	-1.15583	0.404911	-2.85453	0.00431006	0.0272419
ENSSSCG00000014998	674.543	-1.15698	0.344718	-3.35632	0.000789885	0.00729946
ENSSSCG00000039373	764.923	-1.15831	0.358148	-3.23416	0.00122003	0.0102447
ENSSSCG00000014948	378.766	-1.1587	0.295698	-3.91853	8.90913e-05	0.00128111
ENSSSCG00000005507	1096.74	-1.15927	0.214263	-5.41048	6.28559e-08	2.72139e-06
ENSSSCG00000032134	962.255	-1.15952	0.244993	-4.73286	2.21379e-06	5.81659e-05
ENSSSCG00000029174	316.395	-1.1617	0.274755	-4.22814	2.35634e-05	0.000417421
ENSSSCG00000037969	107.087	-1.16239	0.378451	-3.07143	0.00213037	0.0157785
ENSSSCG00000035876	106.94	-1.16303	0.355993	-3.26699	0.00108697	0.00939585
ENSSSCG00000029411	5341.43	-1.16305	0.186104	-6.24948	4.11821e-10	3.44614e-08
ENSSSCG00000016000	303.254	-1.16327	0.27655	-4.20636	2.59521e-05	0.00045299
ENSSSCG00000016459	1137.62	-1.1643	0.253624	-4.59066	4.41854e-06	0.000104637
ENSSSCG00000008428	514.233	-1.16533	0.246452	-4.72843	2.26261e-06	5.89817e-05
ENSSSCG00000010698	3172.92	-1.1682	0.290796	-4.01726	5.8879e-05	0.000902026
ENSSSCG00000010416	217.181	-1.17053	0.382775	-3.05801	0.00222809	0.0162902
ENSSSCG00000006512	547.052	-1.17149	0.281514	-4.1614	3.16296e-05	0.00053566
ENSSSCG00000007052	657.275	-1.17176	0.408843	-2.86604	0.00415643	0.0264894
ENSSSCG00000009071	3418.6	-1.17268	0.290507	-4.03667	5.42157e-05	0.000842247
ENSSSCG00000022521	2427.42	-1.17287	0.312735	-3.75037	0.000176575	0.00222433
ENSSSCG00000029039	183.313	-1.17288	0.340472	-3.44486	0.000571345	0.00558337
ENSSSCG00000016044	903.646	-1.17432	0.286276	-4.10205	4.09498e-05	0.000665217
ENSSSCG00000007963	764.54	-1.17641	0.215472	-5.45971	4.7691e-08	2.16358e-06
ENSSSCG00000032969	688.662	-1.17763	0.442757	-2.65976	0.0078197	0.042738
ENSSSCG00000030305	671.421	-1.17776	0.33368	-3.52961	0.000416171	0.00437155
ENSSSCG00000002385	451.518	-1.17936	0.365461	-3.22706	0.00125071	0.0104441
ENSSSCG00000006816	6300.36	-1.18093	0.292737	-4.0341	5.48111e-05	0.000848366
ENSSSCG00000010799	858.18	-1.18232	0.278733	-4.24176	2.21778e-05	0.000396582
ENSSSCG00000006219	861.139	-1.18288	0.287439	-4.11524	3.8678e-05	0.000637147
ENSSSCG00000024419	1980.3	-1.1838	0.292256	-4.05055	5.10976e-05	0.000804474
ENSSSCG00000026110	830.388	-1.18512	0.294767	-4.02054	5.80659e-05	0.000890255
ENSSSCG00000006296	1108.47	-1.18576	0.335848	-3.53064	0.000414559	0.00436152
ENSSSCG00000038001	476.446	-1.18682	0.339757	-3.49314	0.000477379	0.00485484
ENSSSCG00000006735	2203.61	-1.1874	0.386478	-3.07235	0.00212381	0.0157416
ENSSSCG00000015743	1048.46	-1.18748	0.308224	-3.85266	0.00011684	0.00159273
ENSSSCG00000033816	903.71	-1.18921	0.216172	-5.50122	3.7718e-08	1.77168e-06
ENSSSCG00000012504	149.809	-1.18943	0.409975	-2.90122	0.00371712	0.0242008
ENSSSCG00000018091	39918.7	-1.1933	0.370095	-3.2243	0.00126282	0.0105187
ENSSSCG00000008710	102.864	-1.19408	0.365613	-3.26597	0.00109089	0.00941341
ENSSSCG00000014292	4008.45	-1.19452	0.177107	-6.74464	1.53411e-11	1.79725e-09
ENSSSCG00000014165	1093.37	-1.1963	0.334267	-3.57888	0.000345069	0.00375131
ENSSSCG00000022806	2150.26	-1.1976	0.25297	-4.73415	2.1998e-06	5.8028e-05
ENSSSCG00000025156	606.376	-1.19824	0.329021	-3.64184	0.000270695	0.00311628
ENSSSCG00000006079	2091.36	-1.19832	0.256758	-4.6671	3.05476e-06	7.65383e-05
ENSSSCG00000038730	7782.19	-1.19877	0.167456	-7.1587	8.14449e-13	1.28735e-10
ENSSSCG00000040294	1235.65	-1.19961	0.183931	-6.5221	6.93319e-11	7.1176e-09
ENSSSCG00000010456	1045.21	-1.20052	0.310146	-3.87084	0.000108462	0.00150224
ENSSSCG00000002786	1510.33	-1.20123	0.340997	-3.5227	0.000427173	0.0044589
ENSSSCG00000008347	464.337	-1.20401	0.358992	-3.35387	0.000796891	0.00733744
ENSSSCG00000022496	648.978	-1.20487	0.28677	-4.20152	2.65134e-05	0.000460367
ENSSSCG00000029170	108.628	-1.20498	0.375916	-3.20545	0.00134851	0.0110704
ENSSSCG00000012007	1509.12	-1.20554	0.260452	-4.62863	3.68084e-06	8.9182e-05
ENSSSCG00000005040	724.266	-1.20897	0.287782	-4.20097	2.65769e-05	0.000461068
ENSSSCG00000010969	2588.59	-1.21003	0.311018	-3.89055	0.000100016	0.00140772
ENSSSCG00000002285	573.63	-1.21014	0.199508	-6.06562	1.31448e-09	9.21801e-08
ENSSSCG00000009334	2535.09	-1.21022	0.375803	-3.22035	0.00128035	0.0106469
ENSSSCG00000006740	40028.2	-1.2118	0.306617	-3.95218	7.7443e-05	0.00113492
ENSSSCG00000013380	958.149	-1.21483	0.255903	-4.74723	2.06225e-06	5.49824e-05
ENSSSCG00000023784	793.848	-1.21571	0.384326	-3.16323	0.00156027	0.0124248
ENSSSCG00000003527	104.747	-1.21915	0.261886	-4.65527	3.23552e-06	8.02473e-05
ENSSSCG00000004622	2330.95	-1.22095	0.236591	-5.1606	2.46154e-07	8.88115e-06
ENSSSCG00000035702	361.675	-1.22183	0.411065	-2.97237	0.00295514	0.0203297
ENSSSCG00000033189	2332.97	-1.22312	0.317231	-3.85561	0.000115442	0.00157584
ENSSSCG00000009053	629.771	-1.22686	0.420361	-2.9186	0.00351611	0.0232725
ENSSSCG00000009652	392.592	-1.22742	0.244366	-5.02287	5.09052e-07	1.65658e-05
ENSSSCG00000003776	1352.31	-1.22808	0.240223	-5.11224	3.18363e-07	1.10655e-05
ENSSSCG00000000798	2033.27	-1.22855	0.287183	-4.27794	1.88629e-05	0.00034704
ENSSSCG00000017422	1204.74	-1.22911	0.219062	-5.61081	2.01376e-08	1.01792e-06
ENSSSCG00000004751	3165.18	-1.22985	0.249829	-4.92277	8.53298e-07	2.62258e-05
ENSSSCG00000006969	1732.36	-1.2331	0.373635	-3.30027	0.000965912	0.00857269
ENSSSCG00000036411	317.269	-1.23838	0.302948	-4.08779	4.35509e-05	0.00070276
ENSSSCG00000004324	439.088	-1.23923	0.274336	-4.5172	6.26613e-06	0.000138248
ENSSSCG00000034239	612.939	-1.24265	0.194057	-6.40352	1.51836e-10	1.39998e-08
ENSSSCG00000038178	307.42	-1.24271	0.349231	-3.55841	0.000373107	0.00400151
ENSSSCG00000017892	263.063	-1.24276	0.475309	-2.61464	0.00893205	0.0474249
ENSSSCG00000023548	231.88	-1.24307	0.341985	-3.63488	0.000278107	0.00318159
ENSSSCG00000031664	538.532	-1.24317	0.217041	-5.72782	1.01728e-08	5.49056e-07
ENSSSCG00000010212	1771.75	-1.24429	0.269781	-4.61221	3.98418e-06	9.53712e-05
ENSSSCG00000011743	4570.92	-1.24431	0.316237	-3.93474	8.32877e-05	0.00121166
ENSSSCG00000029129	274.723	-1.24509	0.301473	-4.13002	3.62735e-05	0.000603025
ENSSSCG00000001085	781.789	-1.2477	0.407847	-3.05924	0.00221898	0.0162415
ENSSSCG00000011928	3703.52	-1.24971	0.232053	-5.38546	7.22583e-08	3.07499e-06
ENSSSCG00000040332	6266.25	-1.25059	0.399817	-3.12791	0.00176055	0.0136965
ENSSSCG00000008335	1118.28	-1.25361	0.251212	-4.99025	6.03006e-07	1.92459e-05
ENSSSCG00000010360	1680.14	-1.25742	0.188032	-6.68728	2.27352e-11	2.61731e-09
ENSSSCG00000011681	2166.65	-1.26416	0.441849	-2.86108	0.00422205	0.0267962
ENSSSCG00000038420	3552.21	-1.26521	0.228918	-5.52692	3.25903e-08	1.5528e-06
ENSSSCG00000005272	265.549	-1.26606	0.393465	-3.21771	0.00129218	0.010723
ENSSSCG00000029626	445.519	-1.26691	0.191849	-6.60369	4.0104e-11	4.38852e-09
ENSSSCG00000030373	2198.74	-1.26935	0.258728	-4.90611	9.29011e-07	2.82045e-05
ENSSSCG00000016568	402.444	-1.27044	0.278498	-4.56178	5.07224e-06	0.000116785
ENSSSCG00000016017	3282.43	-1.27072	0.255116	-4.98094	6.32763e-07	2.01312e-05
ENSSSCG00000008073	408.365	-1.27074	0.415504	-3.05831	0.0022259	0.0162802
ENSSSCG00000003792	448.874	-1.27245	0.217258	-5.85685	4.71716e-09	2.81278e-07
ENSSSCG00000010312	708.535	-1.2728	0.261656	-4.86441	1.14797e-06	3.33767e-05
ENSSSCG00000003233	245.364	-1.27391	0.291759	-4.36631	1.26366e-05	0.000248686
ENSSSCG00000008877	990.046	-1.27506	0.164646	-7.74426	9.61392e-15	2.33501e-12
ENSSSCG00000009492	272.464	-1.2752	0.316212	-4.03274	5.51297e-05	0.000851795
ENSSSCG00000010435	793.986	-1.27689	0.24101	-5.29808	1.17029e-07	4.66149e-06
ENSSSCG00000027232	741.614	-1.27873	0.389417	-3.2837	0.00102453	0.00898486
ENSSSCG00000001431	132.049	-1.27898	0.326989	-3.91138	9.17708e-05	0.00131207
ENSSSCG00000004241	2126.97	-1.28056	0.471372	-2.71666	0.00659445	0.0375995
ENSSSCG00000009074	135.525	-1.2811	0.338814	-3.78112	0.000156127	0.00202173
ENSSSCG00000000105	678.204	-1.28159	0.273715	-4.68222	2.83788e-06	7.1634e-05
ENSSSCG00000016260	175.606	-1.28266	0.333793	-3.84268	0.000121699	0.001641
ENSSSCG00000005056	326.165	-1.28381	0.363799	-3.5289	0.000417287	0.00437865
ENSSSCG00000011495	1156.07	-1.28836	0.318575	-4.04414	5.25161e-05	0.000822904
ENSSSCG00000015035	132.524	-1.28878	0.440112	-2.92829	0.00340829	0.0226946
ENSSSCG00000012323	2216.69	-1.28934	0.308558	-4.17861	2.93299e-05	0.000500543
ENSSSCG00000027503	1313.08	-1.29181	0.30643	-4.21567	2.49039e-05	0.00043584
ENSSSCG00000007674	459.015	-1.29243	0.465655	-2.77551	0.00551144	0.0328641
ENSSSCG00000010691	380.23	-1.29269	0.427736	-3.02216	0.00250979	0.0178391
ENSSSCG00000023807	3609.95	-1.29318	0.256613	-5.03942	4.66934e-07	1.55509e-05
ENSSSCG00000029621	1041.31	-1.29483	0.462769	-2.798	0.005142	0.0312029
ENSSSCG00000017272	1580.76	-1.29926	0.341986	-3.79917	0.000145181	0.00190602
ENSSSCG00000015271	1264.82	-1.30509	0.323233	-4.03761	5.39977e-05	0.000839515
ENSSSCG00000028516	1902.46	-1.30583	0.185681	-7.03266	2.02639e-12	2.98944e-10
ENSSSCG00000029662	2251.12	-1.30623	0.267245	-4.88778	1.01979e-06	3.0486e-05
ENSSSCG00000035863	788.276	-1.31204	0.292931	-4.47901	7.49909e-06	0.000160264
ENSSSCG00000025969	321.604	-1.31333	0.331194	-3.96542	7.32655e-05	0.00108407
ENSSSCG00000013351	1305.6	-1.31352	0.381781	-3.4405	0.00058064	0.00565755
ENSSSCG00000002768	105.517	-1.31354	0.402333	-3.2648	0.0010954	0.00944002
ENSSSCG00000038646	1971.07	-1.31695	0.254645	-5.17171	2.31957e-07	8.44545e-06
ENSSSCG00000027121	3407.17	-1.31938	0.348873	-3.78182	0.000155686	0.00201865
ENSSSCG00000000252	10684.9	-1.31957	0.3881	-3.40008	0.000673657	0.0063699
ENSSSCG00000011940	411.214	-1.32222	0.461299	-2.86629	0.00415316	0.0264771
ENSSSCG00000020963	258.061	-1.3244	0.353899	-3.74231	0.00018234	0.00227965
ENSSSCG00000007039	5400.78	-1.32539	0.45546	-2.91	0.0036143	0.0237175
ENSSSCG00000009666	734.872	-1.32874	0.305073	-4.35548	1.32776e-05	0.000258239
ENSSSCG00000028643	926.857	-1.33114	0.28345	-4.69622	2.65019e-06	6.78422e-05
ENSSSCG00000028420	1448.35	-1.33202	0.189763	-7.01938	2.22862e-12	3.26362e-10
ENSSSCG00000015331	1395.11	-1.33287	0.209063	-6.37546	1.82419e-10	1.63154e-08
ENSSSCG00000000167	1401.19	-1.33414	0.312005	-4.276	1.90278e-05	0.000348949
ENSSSCG00000009209	243.897	-1.33476	0.341106	-3.91304	9.11431e-05	0.0013059
ENSSSCG00000002245	331.682	-1.33528	0.242281	-5.51129	3.56219e-08	1.67718e-06
ENSSSCG00000036841	1537.37	-1.33757	0.480442	-2.78403	0.00536884	0.0322552
ENSSSCG00000005350	299.071	-1.33777	0.37442	-3.5729	0.000353045	0.00382341
ENSSSCG00000012361	599.145	-1.33873	0.338183	-3.9586	7.53902e-05	0.0011081
ENSSSCG00000023933	204.804	-1.33925	0.353016	-3.79373	0.000148403	0.00194319
ENSSSCG00000011514	1160.3	-1.33995	0.237245	-5.64795	1.62377e-08	8.33478e-07
ENSSSCG00000011297	925.131	-1.34039	0.32193	-4.1636	3.13272e-05	0.000531894
ENSSSCG00000011110	4085.32	-1.34042	0.426788	-3.14071	0.00168541	0.0132152
ENSSSCG00000004392	1468.19	-1.34713	0.22351	-6.02717	1.66859e-09	1.1265e-07
ENSSSCG00000000807	2244.01	-1.34735	0.3496	-3.85398	0.000116211	0.00158524
ENSSSCG00000027515	261.817	-1.34843	0.278105	-4.84863	1.24316e-06	3.56707e-05
ENSSSCG00000033154	1996.73	-1.35067	0.273282	-4.94241	7.71639e-07	2.39376e-05
ENSSSCG00000004758	212.422	-1.35174	0.400088	-3.37861	0.000728543	0.00681205
ENSSSCG00000014123	656.173	-1.35199	0.323006	-4.18565	2.84352e-05	0.000488203
ENSSSCG00000016092	180.187	-1.35329	0.294136	-4.6009	4.20673e-06	0.000100217
ENSSSCG00000028995	303.064	-1.35355	0.34586	-3.91359	9.09356e-05	0.00130387
ENSSSCG00000007056	901.16	-1.35378	0.29752	-4.5502	5.35938e-06	0.000121892
ENSSSCG00000021588	147.382	-1.35508	0.368594	-3.67634	0.000236606	0.00279659
ENSSSCG00000021774	511.954	-1.35573	0.336071	-4.03405	5.48226e-05	0.000848366
ENSSSCG00000031509	1010.84	-1.35626	0.279146	-4.8586	1.1822e-06	3.41729e-05
ENSSSCG00000025942	940.155	-1.35738	0.285991	-4.74623	2.07244e-06	5.51802e-05
ENSSSCG00000033213	162.314	-1.35763	0.383513	-3.53998	0.000400156	0.00424188
ENSSSCG00000018078	85949.9	-1.35765	0.291242	-4.66159	3.1377e-06	7.81131e-05
ENSSSCG00000016743	9717.03	-1.35829	0.430901	-3.15221	0.00162038	0.0128367
ENSSSCG00000040180	606.208	-1.36049	0.30646	-4.43937	9.02223e-06	0.000188945
ENSSSCG00000010537	1600.23	-1.36437	0.251305	-5.42912	5.66335e-08	2.48378e-06
ENSSSCG00000006391	566.1	-1.36466	0.351024	-3.88765	0.000101221	0.00142067
ENSSSCG00000017895	1903.56	-1.36662	0.257291	-5.3116	1.08667e-07	4.381e-06
ENSSSCG00000005269	930.005	-1.36683	0.466006	-2.93307	0.00335627	0.0224609
ENSSSCG00000017908	131.802	-1.36758	0.355231	-3.84983	0.000118199	0.00160467
ENSSSCG00000006396	1063	-1.36949	0.367062	-3.73095	0.000190762	0.0023583
ENSSSCG00000015649	351.132	-1.36977	0.299689	-4.57063	4.86262e-06	0.00011274
ENSSSCG00000008634	1291.02	-1.37157	0.446331	-3.07299	0.00211927	0.0157258
ENSSSCG00000034191	164.552	-1.37208	0.37949	-3.61558	0.000299676	0.00337225
ENSSSCG00000006306	3820.85	-1.37348	0.221897	-6.1897	6.02789e-10	4.74512e-08
ENSSSCG00000000579	874.58	-1.37425	0.258709	-5.31196	1.08453e-07	4.381e-06
ENSSSCG00000003705	1458.56	-1.37567	0.368428	-3.73388	0.00018855	0.00233676
ENSSSCG00000040904	726.404	-1.37663	0.377296	-3.64867	0.0002636	0.0030539
ENSSSCG00000023351	1185.09	-1.37665	0.392201	-3.51006	0.000448011	0.0046231
ENSSSCG00000034639	104.738	-1.37752	0.300013	-4.59153	4.39998e-06	0.000104321
ENSSSCG00000038326	297.099	-1.3784	0.300534	-4.58651	4.50712e-06	0.000106229
ENSSSCG00000000162	228.377	-1.38163	0.414156	-3.33602	0.000849872	0.00773585
ENSSSCG00000029598	806.503	-1.38346	0.41667	-3.32028	0.000899286	0.00809317
ENSSSCG00000027974	627.94	-1.38434	0.236244	-5.85976	4.63527e-09	2.79289e-07
ENSSSCG00000015375	4243.3	-1.38985	0.275819	-5.03898	4.6801e-07	1.55608e-05
ENSSSCG00000004730	6258.9	-1.39095	0.238464	-5.83294	5.44604e-09	3.18074e-07
ENSSSCG00000008995	296.112	-1.39133	0.419753	-3.31464	0.000917617	0.00821242
ENSSSCG00000007525	812.866	-1.39374	0.214206	-6.50653	7.69053e-11	7.77486e-09
ENSSSCG00000006664	1114.89	-1.39896	0.404478	-3.45867	0.000542848	0.00535481
ENSSSCG00000009077	885.87	-1.40139	0.289836	-4.83513	1.33062e-06	3.77502e-05
ENSSSCG00000011527	401.135	-1.4042	0.45735	-3.0703	0.00213843	0.0158124
ENSSSCG00000035615	1066.82	-1.40433	0.345197	-4.0682	4.73771e-05	0.000755455
ENSSSCG00000016364	1006.36	-1.40644	0.32779	-4.29067	1.78132e-05	0.000331869
ENSSSCG00000010471	258.208	-1.40926	0.511114	-2.75723	0.00582932	0.034267
ENSSSCG00000008614	2482.06	-1.4123	0.318688	-4.43162	9.35298e-06	0.000194644
ENSSSCG00000036556	2707.91	-1.4132	0.410375	-3.44368	0.000573852	0.00560237
ENSSSCG00000035937	2529.33	-1.41328	0.49956	-2.82906	0.00466851	0.0289832
ENSSSCG00000010536	1202.06	-1.41566	0.317302	-4.46154	8.13741e-06	0.000172593
ENSSSCG00000016925	1305.69	-1.41701	0.42152	-3.36166	0.000774756	0.00718011
ENSSSCG00000011272	19777	-1.41926	0.391947	-3.62104	0.000293423	0.00331846
ENSSSCG00000026697	3358.53	-1.42806	0.369862	-3.86106	0.000112897	0.0015496
ENSSSCG00000014792	2018.88	-1.42909	0.409748	-3.48774	0.000487121	0.00493715
ENSSSCG00000011946	3241.46	-1.43241	0.184707	-7.75503	8.83229e-15	2.22663e-12
ENSSSCG00000022331	1082.99	-1.43261	0.351309	-4.07793	4.54387e-05	0.000730983
ENSSSCG00000027432	379.711	-1.43385	0.380156	-3.77174	0.000162115	0.00208167
ENSSSCG00000009369	1505.27	-1.43435	0.24479	-5.85953	4.64172e-09	2.79289e-07
ENSSSCG00000039663	2680.58	-1.43721	0.355774	-4.03968	5.35234e-05	0.000834094
ENSSSCG00000000801	177.504	-1.44062	0.265747	-5.42102	5.92594e-08	2.58252e-06
ENSSSCG00000026417	218.67	-1.44145	0.212573	-6.78099	1.19357e-11	1.47646e-09
ENSSSCG00000006023	1073.29	-1.44248	0.218501	-6.60172	4.06417e-11	4.42306e-09
ENSSSCG00000004919	3716.14	-1.44292	0.247289	-5.83494	5.38101e-09	3.152e-07
ENSSSCG00000012452	1262.77	-1.4475	0.353192	-4.09833	4.16139e-05	0.000674905
ENSSSCG00000002026	1170.99	-1.44866	0.416595	-3.47739	0.000506326	0.00507243
ENSSSCG00000011723	2664.76	-1.44906	0.416148	-3.48208	0.000497536	0.0050121
ENSSSCG00000031121	660.909	-1.44907	0.301539	-4.80558	1.54305e-06	4.25055e-05
ENSSSCG00000006025	954.564	-1.44976	0.518034	-2.79858	0.00513276	0.0311659
ENSSSCG00000000847	615.267	-1.45541	0.194311	-7.49011	6.88166e-14	1.41294e-11
ENSSSCG00000002450	7815.22	-1.45588	0.412119	-3.53267	0.000411378	0.00433722
ENSSSCG00000011961	2694.6	-1.45708	0.33999	-4.28566	1.82195e-05	0.000338489
ENSSSCG00000010496	4286.81	-1.4586	0.463764	-3.14513	0.00166013	0.0130575
ENSSSCG00000022952	1570.14	-1.46055	0.334253	-4.3696	1.24476e-05	0.000245695
ENSSSCG00000024604	366.982	-1.46272	0.355439	-4.11525	3.8676e-05	0.000637147
ENSSSCG00000004902	201.593	-1.46545	0.517594	-2.83128	0.00463622	0.0288276
ENSSSCG00000038579	147	-1.46573	0.322037	-4.55144	5.32797e-06	0.000121548
ENSSSCG00000015346	1464.23	-1.46857	0.31259	-4.69805	2.62653e-06	6.7323e-05
ENSSSCG00000033181	411.769	-1.47163	0.557779	-2.63837	0.00833064	0.0449142
ENSSSCG00000021084	2982.37	-1.4721	0.39074	-3.76746	0.00016492	0.00210818
ENSSSCG00000015570	10628.3	-1.47578	0.327587	-4.505	6.63744e-06	0.000144156
ENSSSCG00000004456	1237.07	-1.482	0.20435	-7.25227	4.09835e-13	6.9763e-11
ENSSSCG00000016658	278.349	-1.48351	0.552029	-2.68738	0.00720145	0.040333
ENSSSCG00000006511	182.164	-1.48417	0.40644	-3.65164	0.000260573	0.00302599
ENSSSCG00000006345	220.061	-1.48455	0.449697	-3.30122	0.000962661	0.00855146
ENSSSCG00000003914	4754.64	-1.48461	0.27638	-5.37163	7.80281e-08	3.28941e-06
ENSSSCG00000035170	316.275	-1.48468	0.459722	-3.22952	0.00123998	0.0103762
ENSSSCG00000005096	5400.88	-1.4851	0.395402	-3.75593	0.000172699	0.00218656
ENSSSCG00000038192	292.045	-1.4854	0.382147	-3.887	0.00010149	0.00142344
ENSSSCG00000000473	3001.97	-1.486	0.237478	-6.25742	3.91401e-10	3.31708e-08
ENSSSCG00000025777	3265.32	-1.48722	0.355054	-4.1887	2.80557e-05	0.000482794
ENSSSCG00000011689	705.026	-1.48837	0.337912	-4.4046	1.05978e-05	0.000214787
ENSSSCG00000002627	711.921	-1.492	0.314827	-4.7391	2.14671e-06	5.68536e-05
ENSSSCG00000007235	394.034	-1.49204	0.470182	-3.17332	0.00150707	0.0121261
ENSSSCG00000006693	274.558	-1.49228	0.386152	-3.86449	0.000111322	0.00153114
ENSSSCG00000009658	4111.68	-1.49304	0.23156	-6.44776	1.13512e-10	1.09743e-08
ENSSSCG00000005023	149.935	-1.4962	0.457934	-3.26729	0.00108584	0.00939424
ENSSSCG00000021601	327.667	-1.49653	0.466642	-3.20701	0.00134122	0.0110243
ENSSSCG00000034758	2375.5	-1.49701	0.25888	-5.78262	7.35471e-09	4.1145e-07
ENSSSCG00000017448	2779.72	-1.4984	0.485195	-3.08825	0.00201338	0.0151372
ENSSSCG00000034114	362.247	-1.49914	0.350379	-4.27862	1.88052e-05	0.000346461
ENSSSCG00000005982	743.558	-1.50274	0.371437	-4.04576	5.21539e-05	0.000818516
ENSSSCG00000008491	688.399	-1.50374	0.185514	-8.10581	5.23952e-16	1.89728e-13
ENSSSCG00000020837	1024.4	-1.50605	0.239071	-6.29957	2.98469e-10	2.58448e-08
ENSSSCG00000009896	189.91	-1.50665	0.381444	-3.94987	7.81941e-05	0.00114424
ENSSSCG00000026517	451.477	-1.50671	0.435907	-3.4565	0.000547231	0.00538737
ENSSSCG00000006192	543.633	-1.51162	0.283854	-5.32536	1.00751e-07	4.11181e-06
ENSSSCG00000021534	1824.03	-1.51314	0.454079	-3.33232	0.000861262	0.00781809
ENSSSCG00000038171	446.474	-1.5152	0.274493	-5.52002	3.38969e-08	1.60354e-06
ENSSSCG00000013366	3175.19	-1.51574	0.375762	-4.03376	5.48907e-05	0.000848761
ENSSSCG00000016628	941.907	-1.52127	0.397162	-3.83036	0.000127958	0.00171379
ENSSSCG00000038712	180.834	-1.52148	0.322561	-4.71686	2.39509e-06	6.21912e-05
ENSSSCG00000006038	138.58	-1.52696	0.540428	-2.82546	0.00472125	0.0292468
ENSSSCG00000005994	6897.31	-1.53099	0.429586	-3.56386	0.000365437	0.00394046
ENSSSCG00000032931	211.401	-1.54328	0.491222	-3.14171	0.00167967	0.0131754
ENSSSCG00000002135	364.12	-1.54377	0.276853	-5.57614	2.4592e-08	1.19167e-06
ENSSSCG00000007456	954.993	-1.54455	0.335878	-4.59854	4.25454e-06	0.000101151
ENSSSCG00000039546	136.188	-1.54494	0.533072	-2.89818	0.00375338	0.0243572
ENSSSCG00000032979	206.566	-1.546	0.448432	-3.44757	0.000565652	0.00554133
ENSSSCG00000022790	3380.98	-1.54793	0.290497	-5.32855	9.89997e-08	4.06531e-06
ENSSSCG00000036686	8132.96	-1.54862	0.360715	-4.29319	1.76121e-05	0.000329023
ENSSSCG00000021873	195.154	-1.55487	0.507093	-3.06624	0.00216768	0.015954
ENSSSCG00000000576	9295.97	-1.5558	0.294462	-5.28354	1.26713e-07	5.00717e-06
ENSSSCG00000012156	553.927	-1.55848	0.345064	-4.51649	6.28728e-06	0.000138471
ENSSSCG00000004454	154.214	-1.55947	0.270286	-5.7697	7.94121e-09	4.38108e-07
ENSSSCG00000005389	540.58	-1.5607	0.407287	-3.83194	0.000127139	0.00170397
ENSSSCG00000029805	10636.2	-1.56225	0.369856	-4.22393	2.40077e-05	0.000423506
ENSSSCG00000039854	532.395	-1.56246	0.435379	-3.58873	0.00033229	0.0036422
ENSSSCG00000012126	979.695	-1.56383	0.234313	-6.67413	2.48695e-11	2.81421e-09
ENSSSCG00000030325	483.118	-1.56688	0.435966	-3.59405	0.000325583	0.00359043
ENSSSCG00000032946	209.884	-1.56886	0.39143	-4.00804	6.12251e-05	0.000927269
ENSSSCG00000005106	499.983	-1.56976	0.476825	-3.29211	0.000994377	0.00875122
ENSSSCG00000023328	136.405	-1.57562	0.52809	-2.98362	0.00284864	0.0197402
ENSSSCG00000038731	7737.77	-1.57833	0.410514	-3.84477	0.000120667	0.00163172
ENSSSCG00000003743	5822.73	-1.57993	0.256796	-6.15245	7.6295e-10	5.79958e-08
ENSSSCG00000004725	2159.31	-1.58639	0.269545	-5.88545	3.96976e-09	2.47068e-07
ENSSSCG00000032332	1619.49	-1.58657	0.348902	-4.54731	5.43359e-06	0.000123112
ENSSSCG00000024892	747.413	-1.58883	0.342856	-4.63412	3.58463e-06	8.75969e-05
ENSSSCG00000022345	511.358	-1.59041	0.390974	-4.06782	4.7455e-05	0.000756092
ENSSSCG00000006525	1216.69	-1.59072	0.50509	-3.14938	0.00163617	0.0129294
ENSSSCG00000028771	2830.26	-1.59466	0.3403	-4.68604	2.78542e-06	7.05782e-05
ENSSSCG00000003403	118.516	-1.59681	0.317254	-5.03322	4.82314e-07	1.5825e-05
ENSSSCG00000016223	4404.51	-1.59837	0.340433	-4.69511	2.66463e-06	6.81242e-05
ENSSSCG00000035747	1330.71	-1.59962	0.26059	-6.13843	8.33397e-10	6.26337e-08
ENSSSCG00000014326	172.753	-1.59978	0.522911	-3.05937	0.00221802	0.0162405
ENSSSCG00000026268	5107.23	-1.60328	0.357288	-4.48737	7.21095e-06	0.000154756
ENSSSCG00000010283	2298.75	-1.60512	0.318632	-5.03753	4.71567e-07	1.56529e-05
ENSSSCG00000015048	132.045	-1.60541	0.36223	-4.43202	9.33558e-06	0.000194485
ENSSSCG00000004554	206.685	-1.60593	0.581697	-2.76077	0.00576648	0.0339779
ENSSSCG00000027777	3674.55	-1.60795	0.217245	-7.40155	1.346e-13	2.55902e-11
ENSSSCG00000014141	201.022	-1.60974	0.481742	-3.34149	0.000833289	0.00760576
ENSSSCG00000031977	200.458	-1.61315	0.508831	-3.17029	0.00152284	0.0121999
ENSSSCG00000024674	968.707	-1.6152	0.379349	-4.25782	2.06434e-05	0.000373079
ENSSSCG00000000853	249.401	-1.61747	0.571716	-2.82914	0.00466732	0.0289832
ENSSSCG00000004679	389.057	-1.62127	0.451664	-3.58955	0.000331246	0.00363276
ENSSSCG00000005469	136.82	-1.62137	0.344842	-4.70179	2.57894e-06	6.63012e-05
ENSSSCG00000011379	376.99	-1.62367	0.38834	-4.18105	2.90171e-05	0.000496055
ENSSSCG00000005055	8116.55	-1.62404	0.337431	-4.81297	1.48707e-06	4.1207e-05
ENSSSCG00000032650	807.393	-1.62493	0.322648	-5.03622	4.7482e-07	1.5714e-05
ENSSSCG00000006871	687.359	-1.62686	0.348068	-4.67397	2.95436e-06	7.43367e-05
ENSSSCG00000008748	891.68	-1.63776	0.336134	-4.87235	1.10281e-06	3.24424e-05
ENSSSCG00000034280	306.386	-1.63953	0.313602	-5.22806	1.71295e-07	6.51051e-06
ENSSSCG00000015175	1667.39	-1.64658	0.36951	-4.45613	8.34535e-06	0.000176439
ENSSSCG00000004625	914.429	-1.64763	0.271311	-6.07284	1.2567e-09	8.8753e-08
ENSSSCG00000016200	243.226	-1.65144	0.372702	-4.43099	9.3803e-06	0.000194805
ENSSSCG00000032619	277.33	-1.65348	0.268334	-6.16201	7.18269e-10	5.52319e-08
ENSSSCG00000009378	189.612	-1.65811	0.499843	-3.31727	0.000909014	0.00815859
ENSSSCG00000003917	387.28	-1.66081	0.370947	-4.47721	7.56263e-06	0.000161433
ENSSSCG00000010245	282.651	-1.66308	0.297125	-5.59724	2.17787e-08	1.07629e-06
ENSSSCG00000011183	4747.87	-1.66425	0.263954	-6.30506	2.88081e-10	2.50543e-08
ENSSSCG00000014293	349.713	-1.66442	0.542607	-3.06746	0.00215889	0.0159069
ENSSSCG00000026360	8226.93	-1.66675	0.389659	-4.27745	1.89042e-05	0.000347202
ENSSSCG00000010214	129.478	-1.67945	0.508594	-3.30214	0.000959506	0.00853103
ENSSSCG00000011680	8995.29	-1.67956	0.465066	-3.61144	0.0003045	0.00340316
ENSSSCG00000038774	846.586	-1.68053	0.321583	-5.22581	1.73394e-07	6.57773e-06
ENSSSCG00000010840	117.02	-1.68359	0.364294	-4.62152	3.80939e-06	9.16278e-05
ENSSSCG00000026719	707.67	-1.68825	0.263632	-6.40383	1.51526e-10	1.39998e-08
ENSSSCG00000011271	125.492	-1.6897	0.435822	-3.87704	0.000105735	0.00147157
ENSSSCG00000004822	1727.21	-1.69155	0.309365	-5.46782	4.55599e-08	2.07636e-06
ENSSSCG00000000696	2151	-1.69176	0.276586	-6.11659	9.55969e-10	7.07772e-08
ENSSSCG00000003783	1140.64	-1.6965	0.453761	-3.73875	0.00018494	0.00230474
ENSSSCG00000006984	1341.12	-1.71542	0.330569	-5.18928	2.11106e-07	7.77151e-06
ENSSSCG00000011236	1594.29	-1.71807	0.389925	-4.40615	1.05225e-05	0.000214062
ENSSSCG00000031906	804.714	-1.71987	0.357128	-4.81582	1.46596e-06	4.07766e-05
ENSSSCG00000032849	934.646	-1.72271	0.535606	-3.21637	0.00129824	0.010758
ENSSSCG00000012164	270.674	-1.73187	0.379483	-4.56376	5.02447e-06	0.000116222
ENSSSCG00000033815	2301.02	-1.73501	0.444533	-3.903	9.50093e-05	0.00134868
ENSSSCG00000032715	1424.42	-1.73529	0.253085	-6.85653	7.05529e-12	9.43041e-10
ENSSSCG00000001977	1307.57	-1.7386	0.403237	-4.31163	1.62059e-05	0.000305931
ENSSSCG00000008240	159.673	-1.75222	0.36283	-4.82932	1.37002e-06	3.85386e-05
ENSSSCG00000021206	3225.77	-1.75595	0.489805	-3.58499	0.000337087	0.0036887
ENSSSCG00000021371	425.224	-1.75698	0.341239	-5.14882	2.62136e-07	9.37289e-06
ENSSSCG00000027063	1825.3	-1.75755	0.341807	-5.14194	2.7192e-07	9.63622e-06
ENSSSCG00000012173	67686	-1.75822	0.245911	-7.14981	8.68956e-13	1.3431e-10
ENSSSCG00000040731	384.055	-1.76168	0.39728	-4.43436	9.23457e-06	0.000192986
ENSSSCG00000004612	1576.2	-1.76547	0.29193	-6.04757	1.47043e-09	1.00983e-07
ENSSSCG00000012409	261.446	-1.76642	0.327916	-5.38682	7.1717e-08	3.05849e-06
ENSSSCG00000014060	5459.48	-1.7689	0.301329	-5.87032	4.34946e-09	2.65718e-07
ENSSSCG00000003472	269.901	-1.77076	0.418604	-4.23015	2.33533e-05	0.000414902
ENSSSCG00000027147	190.723	-1.77112	0.370606	-4.77899	1.76178e-06	4.78686e-05
ENSSSCG00000012463	1193.66	-1.7728	0.299366	-5.92186	3.18326e-09	2.01904e-07
ENSSSCG00000010315	447.902	-1.77292	0.293399	-6.04271	1.5155e-09	1.03365e-07
ENSSSCG00000033509	128.083	-1.78013	0.384821	-4.62586	3.73052e-06	9.00569e-05
ENSSSCG00000022430	2079.46	-1.78155	0.225286	-7.90796	2.61641e-15	7.67617e-13
ENSSSCG00000038275	198.272	-1.7836	0.509123	-3.50328	0.000459563	0.00470574
ENSSSCG00000032557	1543.63	-1.7954	0.326894	-5.49228	3.96777e-08	1.85064e-06
ENSSSCG00000016816	515.936	-1.79823	0.476605	-3.773	0.000161296	0.00207383
ENSSSCG00000036270	195.491	-1.79824	0.470915	-3.81862	0.000134202	0.0017836
ENSSSCG00000022559	799.463	-1.8071	0.267077	-6.76619	1.32214e-11	1.59586e-09
ENSSSCG00000039276	424.129	-1.81357	0.535699	-3.38543	0.000710662	0.00666677
ENSSSCG00000022092	686.695	-1.81651	0.512736	-3.54277	0.000395952	0.00420439
ENSSSCG00000017129	383.417	-1.81863	0.398633	-4.56215	5.06315e-06	0.000116785
ENSSSCG00000006873	366.882	-1.82016	0.383844	-4.74192	2.11698e-06	5.62156e-05
ENSSSCG00000009122	238.879	-1.8233	0.479152	-3.80527	0.000141649	0.00186703
ENSSSCG00000016574	123.378	-1.83693	0.511585	-3.59067	0.000329832	0.00362324
ENSSSCG00000008803	1172.16	-1.84456	0.341644	-5.39907	6.69876e-08	2.87527e-06
ENSSSCG00000004465	1845.22	-1.84611	0.348945	-5.29054	1.21953e-07	4.83828e-06
ENSSSCG00000022758	1129.44	-1.85165	0.411177	-4.50328	6.69136e-06	0.000145011
ENSSSCG00000008749	225.552	-1.85224	0.521482	-3.55188	0.00038249	0.00409112
ENSSSCG00000007189	2313.33	-1.85235	0.344788	-5.37243	7.76818e-08	3.28533e-06
ENSSSCG00000006982	596.371	-1.85359	0.426202	-4.34909	1.36701e-05	0.000264647
ENSSSCG00000036768	626.566	-1.85654	0.519383	-3.57452	0.000350876	0.00380316
ENSSSCG00000017032	184.392	-1.86354	0.339905	-5.48254	4.1927e-08	1.93291e-06
ENSSSCG00000037254	2473.02	-1.86515	0.373268	-4.99682	5.82827e-07	1.86918e-05
ENSSSCG00000011825	4937	-1.87188	0.404593	-4.62658	3.71747e-06	8.98509e-05
ENSSSCG00000022200	174.246	-1.8784	0.481971	-3.89733	9.72588e-05	0.00137572
ENSSSCG00000013361	1712.05	-1.88067	0.384263	-4.89423	9.86916e-07	2.97809e-05
ENSSSCG00000035883	851.847	-1.88908	0.349248	-5.409	6.3379e-08	2.73808e-06
ENSSSCG00000010497	3923.79	-1.88956	0.235459	-8.02498	1.01541e-15	3.37049e-13
ENSSSCG00000024393	1099.64	-1.89295	0.32036	-5.90883	3.44553e-09	2.17156e-07
ENSSSCG00000008875	691.975	-1.89315	0.382334	-4.95155	7.36234e-07	2.29825e-05
ENSSSCG00000002827	117.763	-1.89724	0.411475	-4.61082	4.0109e-06	9.58956e-05
ENSSSCG00000033115	2776.08	-1.89816	0.385463	-4.92436	8.4635e-07	2.60524e-05
ENSSSCG00000006337	1653.96	-1.89833	0.184364	-10.2967	7.29309e-25	1.32045e-21
ENSSSCG00000033303	988.639	-1.90139	0.24923	-7.62903	2.3652e-14	5.12015e-12
ENSSSCG00000005452	278.238	-1.90577	0.335287	-5.684	1.31577e-08	6.90895e-07
ENSSSCG00000010929	322.44	-1.90679	0.488474	-3.90357	9.47833e-05	0.00134644
ENSSSCG00000029003	704.728	-1.90918	0.451542	-4.22814	2.35628e-05	0.000417421
ENSSSCG00000014286	488.066	-1.91083	0.410506	-4.65482	3.24264e-06	8.0324e-05
ENSSSCG00000040088	371.236	-1.91222	0.676222	-2.8278	0.00468695	0.0290614
ENSSSCG00000001550	127.772	-1.91436	0.497257	-3.84985	0.000118192	0.00160467
ENSSSCG00000034442	559.53	-1.92867	0.33002	-5.8441	5.09303e-09	3.00987e-07
ENSSSCG00000039778	383.902	-1.94226	0.279032	-6.96072	3.3854e-12	4.74814e-10
ENSSSCG00000010960	4171.61	-1.94305	0.463942	-4.18815	2.81244e-05	0.000483283
ENSSSCG00000014076	726.016	-1.94475	0.392617	-4.95331	7.29631e-07	2.28121e-05
ENSSSCG00000010607	1096.44	-1.95201	0.664007	-2.93974	0.00328488	0.0220796
ENSSSCG00000025870	405.111	-1.96101	0.43433	-4.51503	6.33073e-06	0.000138954
ENSSSCG00000010348	209.362	-1.96211	0.563328	-3.48307	0.000495698	0.00500118
ENSSSCG00000005938	140.817	-1.97168	0.512599	-3.84643	0.000119851	0.00162267
ENSSSCG00000032580	4038.64	-1.97597	0.200462	-9.85708	6.38784e-23	7.48354e-20
ENSSSCG00000008294	261.472	-1.97728	0.539387	-3.66578	0.000246581	0.00289047
ENSSSCG00000016258	210.777	-1.97943	0.352978	-5.6078	2.04914e-08	1.03057e-06
ENSSSCG00000008089	191.353	-1.98272	0.263279	-7.5309	5.03923e-14	1.05451e-11
ENSSSCG00000034049	6322.2	-1.98535	0.454582	-4.36742	1.25725e-05	0.000247916
ENSSSCG00000001045	602.605	-1.99106	0.538752	-3.69569	0.000219291	0.00263573
ENSSSCG00000004366	260.212	-1.99737	0.534228	-3.73879	0.000184905	0.00230474
ENSSSCG00000024809	100.857	-1.9974	0.438567	-4.55438	5.25391e-06	0.000120272
ENSSSCG00000008973	1586.73	-2.00517	0.415321	-4.82799	1.37919e-06	3.87418e-05
ENSSSCG00000016597	941.848	-2.0135	0.528929	-3.80674	0.000140809	0.00185841
ENSSSCG00000009475	1219.81	-2.01472	0.27296	-7.381	1.571e-13	2.92412e-11
ENSSSCG00000031117	714.779	-2.01941	0.370536	-5.44997	5.0377e-08	2.27508e-06
ENSSSCG00000014329	153.729	-2.02112	0.361072	-5.59754	2.17409e-08	1.07629e-06
ENSSSCG00000004509	927.068	-2.03131	0.392507	-5.17523	2.2763e-07	8.30309e-06
ENSSSCG00000005688	398.394	-2.03258	0.58969	-3.44686	0.00056715	0.00555092
ENSSSCG00000034919	1356.12	-2.04653	0.435275	-4.7017	2.58001e-06	6.63012e-05
ENSSSCG00000028558	1383.38	-2.05808	0.367916	-5.5939	2.22029e-08	1.09183e-06
ENSSSCG00000008336	17993.6	-2.06541	0.196825	-10.4936	9.24159e-26	2.04506e-22
ENSSSCG00000010502	1714.67	-2.0665	0.456014	-4.53167	5.85205e-06	0.000130807
ENSSSCG00000030843	109.485	-2.0717	0.459278	-4.51079	6.45878e-06	0.000140736
ENSSSCG00000006336	1401.24	-2.07993	0.367331	-5.66228	1.49371e-08	7.74704e-07
ENSSSCG00000010498	120.585	-2.08308	0.581301	-3.58348	0.000339048	0.00370405
ENSSSCG00000003669	252.302	-2.08687	0.622892	-3.3503	0.000807242	0.00740536
ENSSSCG00000016822	722.934	-2.09358	0.378312	-5.534	3.13009e-08	1.49494e-06
ENSSSCG00000031979	213.652	-2.09739	0.264699	-7.92366	2.30616e-15	6.95901e-13
ENSSSCG00000004875	6362.27	-2.10541	0.34406	-6.11933	9.39724e-10	7.00956e-08
ENSSSCG00000008972	202.376	-2.10897	0.433285	-4.86741	1.13072e-06	3.3061e-05
ENSSSCG00000038801	2758.15	-2.10932	0.361997	-5.8269	5.64649e-09	3.27858e-07
ENSSSCG00000007072	180.677	-2.11278	0.518976	-4.07106	4.67996e-05	0.000748644
ENSSSCG00000015299	2171.23	-2.11572	0.420241	-5.03453	4.79023e-07	1.57951e-05
ENSSSCG00000009805	166.147	-2.12015	0.604987	-3.50445	0.000457545	0.00468989
ENSSSCG00000034607	1350.12	-2.12292	0.565335	-3.75516	0.000173227	0.00219047
ENSSSCG00000001076	2411.39	-2.13753	0.273132	-7.82598	5.03714e-15	1.33925e-12
ENSSSCG00000010036	1969.97	-2.14295	0.492218	-4.35366	1.3388e-05	0.000260133
ENSSSCG00000006580	3068.36	-2.15946	0.665779	-3.24351	0.00118066	0.010023
ENSSSCG00000037580	492.218	-2.16027	0.630744	-3.42496	0.000614891	0.00592748
ENSSSCG00000033636	899.73	-2.16862	0.5196	-4.17364	2.99767e-05	0.000510706
ENSSSCG00000038236	142.721	-2.16925	0.493262	-4.39777	1.0937e-05	0.000220244
ENSSSCG00000008153	533.497	-2.17271	0.483058	-4.49782	6.86545e-06	0.0001483
ENSSSCG00000009526	154.847	-2.18174	0.424518	-5.13934	2.757e-07	9.73552e-06
ENSSSCG00000029256	1744.45	-2.1915	0.286669	-7.64472	2.09398e-14	4.58283e-12
ENSSSCG00000006039	1621.86	-2.20518	0.422845	-5.21509	1.83725e-07	6.86504e-06
ENSSSCG00000006821	950.241	-2.22585	0.409113	-5.44066	5.30845e-08	2.35989e-06
ENSSSCG00000022550	1053.27	-2.22874	0.35723	-6.23895	4.40528e-10	3.61052e-08
ENSSSCG00000032503	3158.51	-2.23528	0.468903	-4.76704	1.86956e-06	5.04528e-05
ENSSSCG00000038056	496.422	-2.24474	0.462988	-4.84837	1.24478e-06	3.56707e-05
ENSSSCG00000006542	279.587	-2.24783	0.699326	-3.21428	0.0013077	0.0108157
ENSSSCG00000017262	2031.82	-2.25396	0.568553	-3.96439	7.35851e-05	0.00108718
ENSSSCG00000031228	124.964	-2.25513	0.369545	-6.10244	1.04458e-09	7.56504e-08
ENSSSCG00000036008	375.424	-2.25596	0.376569	-5.99082	2.08785e-09	1.37687e-07
ENSSSCG00000030137	102.615	-2.25964	0.631346	-3.57908	0.000344804	0.00375086
ENSSSCG00000033444	137.679	-2.26191	0.744738	-3.03718	0.00238799	0.0171783
ENSSSCG00000008747	326.318	-2.27158	0.392409	-5.78881	7.08885e-09	3.98818e-07
ENSSSCG00000011740	292.674	-2.27525	0.364244	-6.24651	4.19722e-10	3.48926e-08
ENSSSCG00000038627	1579.98	-2.27664	0.399923	-5.69269	1.25056e-08	6.62395e-07
ENSSSCG00000006987	371.121	-2.28097	0.400993	-5.6883	1.2831e-08	6.7783e-07
ENSSSCG00000025992	972.771	-2.31038	0.331218	-6.9754	3.05e-12	4.33885e-10
ENSSSCG00000036785	149.643	-2.31818	0.380001	-6.10046	1.05763e-09	7.6318e-08
ENSSSCG00000009134	295.053	-2.32328	0.46394	-5.00772	5.50787e-07	1.775e-05
ENSSSCG00000034345	117.436	-2.35275	0.327366	-7.18692	6.62702e-13	1.08183e-10
ENSSSCG00000004624	5047.07	-2.35547	0.255793	-9.20849	3.3076e-20	2.1958e-17
ENSSSCG00000003693	261.702	-2.35941	0.43338	-5.44421	5.20348e-08	2.3236e-06
ENSSSCG00000015272	821.421	-2.35988	0.696294	-3.3892	0.000700967	0.00658202
ENSSSCG00000011522	593.164	-2.36722	0.405473	-5.83816	5.2782e-09	3.11008e-07
ENSSSCG00000036452	276.378	-2.38423	0.398573	-5.98192	2.2052e-09	1.43526e-07
ENSSSCG00000003699	746.015	-2.39284	0.508693	-4.7039	2.55243e-06	6.57621e-05
ENSSSCG00000017608	1125.64	-2.40315	0.356271	-6.74529	1.52717e-11	1.79725e-09
ENSSSCG00000005609	194.62	-2.4072	0.777837	-3.09474	0.00196985	0.0148661
ENSSSCG00000003377	2181.26	-2.40846	0.457531	-5.26405	1.40919e-07	5.44961e-06
ENSSSCG00000016431	197.896	-2.42002	0.38424	-6.29819	3.01133e-10	2.59627e-08
ENSSSCG00000025326	2968.98	-2.42645	0.476698	-5.09012	3.57837e-07	1.23513e-05
ENSSSCG00000009671	116.366	-2.43183	0.59174	-4.10962	3.96307e-05	0.000649577
ENSSSCG00000030217	2515.73	-2.43419	0.355311	-6.85086	7.34049e-12	9.55511e-10
ENSSSCG00000017000	2236.1	-2.44714	0.408349	-5.99276	2.06309e-09	1.36507e-07
ENSSSCG00000004181	1030.03	-2.45337	0.924815	-2.65282	0.00798219	0.0433997
ENSSSCG00000022609	5853.25	-2.45768	0.365248	-6.72878	1.71089e-11	1.98978e-09
ENSSSCG00000031799	534.489	-2.45785	0.580249	-4.23586	2.27682e-05	0.00040523
ENSSSCG00000000936	348.635	-2.48141	0.578729	-4.2877	1.80535e-05	0.000335718
ENSSSCG00000009245	386.493	-2.50926	0.549556	-4.56598	4.97171e-06	0.000115136
ENSSSCG00000000111	347.52	-2.51359	0.403087	-6.23586	4.49304e-10	3.66735e-08
ENSSSCG00000037293	108.267	-2.53857	0.523346	-4.85065	1.23055e-06	3.53645e-05
ENSSSCG00000014933	551.612	-2.54262	0.434121	-5.85694	4.71482e-09	2.81278e-07
ENSSSCG00000022196	149.99	-2.55447	0.656255	-3.8925	9.92169e-05	0.00139746
ENSSSCG00000002013	1247.48	-2.56457	0.495213	-5.17874	2.23394e-07	8.17853e-06
ENSSSCG00000010507	514.888	-2.56483	0.471291	-5.44212	5.26491e-08	2.34577e-06
ENSSSCG00000016506	231.884	-2.56662	0.656574	-3.90911	9.26369e-05	0.0013216
ENSSSCG00000020671	1010.64	-2.57807	0.437179	-5.89704	3.70075e-09	2.31774e-07
ENSSSCG00000005610	842.602	-2.59856	0.322247	-8.06387	7.39164e-16	2.53814e-13
ENSSSCG00000004732	404.016	-2.59915	0.955416	-2.72044	0.00651951	0.0372896
ENSSSCG00000017607	1649.5	-2.61148	0.279414	-9.34627	9.07898e-21	6.9545e-18
ENSSSCG00000008830	739.473	-2.62514	0.56282	-4.66426	3.09725e-06	7.72994e-05
ENSSSCG00000032446	158.921	-2.63052	0.460323	-5.71451	1.10021e-08	5.92208e-07
ENSSSCG00000031321	1428.35	-2.64948	0.683274	-3.87763	0.00010548	0.00146905
ENSSSCG00000017172	4415.33	-2.6639	0.918134	-2.90143	0.0037146	0.0241933
ENSSSCG00000025393	150.129	-2.67472	0.549077	-4.87131	1.10862e-06	3.25652e-05
ENSSSCG00000003214	507.759	-2.68353	0.973219	-2.75737	0.00582677	0.0342622
ENSSSCG00000000194	1717.81	-2.68369	0.410033	-6.54506	5.94723e-11	6.23395e-09
ENSSSCG00000004485	907.613	-2.6873	0.366603	-7.33028	2.29667e-13	4.19638e-11
ENSSSCG00000036573	1192.37	-2.697	0.43756	-6.16373	7.10492e-10	5.48456e-08
ENSSSCG00000016784	733.66	-2.72211	0.351398	-7.74652	9.44481e-15	2.32226e-12
ENSSSCG00000015485	6604.23	-2.72385	0.401166	-6.78984	1.12258e-11	1.39733e-09
ENSSSCG00000017478	161.432	-2.73133	0.513968	-5.3142	1.07124e-07	4.3452e-06
ENSSSCG00000008874	496.975	-2.73364	0.347979	-7.85576	3.9735e-15	1.11459e-12
ENSSSCG00000010962	1652.47	-2.73437	0.375063	-7.29043	3.08967e-13	5.44548e-11
ENSSSCG00000036125	370.487	-2.74144	0.637686	-4.29905	1.71536e-05	0.000321989
ENSSSCG00000016663	337.348	-2.74975	0.969248	-2.837	0.00455403	0.0283875
ENSSSCG00000005385	156.99	-2.75028	0.739222	-3.7205	0.000198829	0.00242937
ENSSSCG00000013078	149.299	-2.75405	0.513036	-5.36814	7.95548e-08	3.33561e-06
ENSSSCG00000009751	131.445	-2.79878	0.538664	-5.19577	2.03869e-07	7.53294e-06
ENSSSCG00000022948	914.709	-2.81298	0.525739	-5.35053	8.76982e-08	3.63874e-06
ENSSSCG00000005277	1790.3	-2.81771	0.338801	-8.31671	9.044e-17	3.91566e-14
ENSSSCG00000026423	1084.81	-2.83115	0.443947	-6.37723	1.80314e-10	1.62495e-08
ENSSSCG00000038146	176.628	-2.84705	0.707591	-4.02359	5.73187e-05	0.000881513
ENSSSCG00000039341	1062.03	-2.86652	0.986422	-2.90598	0.0036611	0.0239428
ENSSSCG00000028923	1019.27	-2.87255	0.569346	-5.04536	4.5267e-07	1.51519e-05
ENSSSCG00000015270	3879.53	-2.88209	0.525626	-5.48316	4.178e-08	1.93061e-06
ENSSSCG00000014219	2105.45	-2.90746	0.397344	-7.31725	2.53103e-13	4.54126e-11
ENSSSCG00000005025	156.887	-2.93023	0.518443	-5.65198	1.58609e-08	8.16243e-07
ENSSSCG00000006731	223.181	-2.96269	0.619164	-4.78498	1.71004e-06	4.67177e-05
ENSSSCG00000010023	209.403	-2.99699	0.442896	-6.7668	1.3166e-11	1.59586e-09
ENSSSCG00000030998	218.025	-3.01045	0.439318	-6.85257	7.25364e-12	9.52914e-10
ENSSSCG00000014124	626.321	-3.01399	0.58548	-5.14789	2.63429e-07	9.40225e-06
ENSSSCG00000003825	677.927	-3.02698	0.393829	-7.68602	1.51779e-14	3.51492e-12
ENSSSCG00000006040	119.083	-3.04126	0.554222	-5.48743	4.0782e-08	1.8918e-06
ENSSSCG00000034746	1013.45	-3.04414	0.495211	-6.14715	7.88892e-10	5.95136e-08
ENSSSCG00000027587	2799.27	-3.04943	0.366366	-8.32347	8.54283e-17	3.81312e-14
ENSSSCG00000006614	798.861	-3.0795	0.590103	-5.21858	1.803e-07	6.78799e-06
ENSSSCG00000008261	274.826	-3.08772	0.417249	-7.40019	1.35989e-13	2.55902e-11
ENSSSCG00000011837	454.118	-3.09263	0.425502	-7.26821	3.64295e-13	6.25457e-11
ENSSSCG00000039244	8455.23	-3.09422	0.329565	-9.38881	6.06802e-21	4.83403e-18
ENSSSCG00000037463	1839.46	-3.10394	0.382245	-8.12028	4.65118e-16	1.71542e-13
ENSSSCG00000029771	322.215	-3.10737	0.443892	-7.00029	2.55441e-12	3.6865e-10
ENSSSCG00000016979	112.215	-3.12136	0.778614	-4.00886	6.10118e-05	0.000925071
ENSSSCG00000012576	10190.5	-3.13249	0.364899	-8.58454	9.12027e-18	4.43023e-15
ENSSSCG00000016915	258.442	-3.14033	0.558455	-5.62325	1.87397e-08	9.52092e-07
ENSSSCG00000012066	142.257	-3.14464	0.653285	-4.81358	1.48251e-06	4.11794e-05
ENSSSCG00000010545	290.687	-3.15344	0.59706	-5.28161	1.28054e-07	5.04017e-06
ENSSSCG00000010475	415.423	-3.19648	1.10456	-2.89389	0.003805	0.024652
ENSSSCG00000004651	7811.69	-3.20187	0.602211	-5.31685	1.05579e-07	4.29125e-06
ENSSSCG00000006312	141.118	-3.22394	1.07132	-3.00931	0.00261845	0.0184664
ENSSSCG00000007866	308.128	-3.2325	0.457107	-7.07164	1.53113e-12	2.29341e-10
ENSSSCG00000005474	1769.4	-3.2839	0.392804	-8.36016	6.26357e-17	2.90105e-14
ENSSSCG00000023806	256.884	-3.30574	0.543881	-6.07807	1.21639e-09	8.65203e-08
ENSSSCG00000006138	876.244	-3.35648	0.45851	-7.32041	2.47218e-13	4.476e-11
ENSSSCG00000039158	7803.28	-3.39653	0.416254	-8.15975	3.35726e-16	1.27158e-13
ENSSSCG00000036201	1202.32	-3.4141	0.691319	-4.93853	7.87136e-07	2.43426e-05
ENSSSCG00000038475	889.134	-3.44306	0.586788	-5.86764	4.42051e-09	2.68411e-07
ENSSSCG00000031712	833.399	-3.45366	0.354082	-9.75386	1.77576e-22	1.86137e-19
ENSSSCG00000003756	1256.56	-3.47407	0.718116	-4.83775	1.31318e-06	3.73086e-05
ENSSSCG00000004336	426.932	-3.47669	0.63965	-5.43529	5.47063e-08	2.42118e-06
ENSSSCG00000012202	929.494	-3.47775	0.478099	-7.27412	3.4868e-13	6.09149e-11
ENSSSCG00000022865	404.672	-3.48102	1.32688	-2.62346	0.00870411	0.0464537
ENSSSCG00000033539	138.15	-3.48277	0.290088	-12.0059	3.30818e-33	2.19619e-29
ENSSSCG00000006560	509.55	-3.48969	0.389044	-8.96991	2.9677e-19	1.73837e-16
ENSSSCG00000004520	547.849	-3.49137	0.65069	-5.36565	8.06602e-08	3.37485e-06
ENSSSCG00000037277	3253.46	-3.52857	0.411647	-8.57185	1.01834e-17	4.82889e-15
ENSSSCG00000033691	3018.31	-3.5291	0.298982	-11.8037	3.735e-32	1.48773e-28
ENSSSCG00000023467	728.727	-3.58768	0.445866	-8.04655	8.51616e-16	2.87471e-13
ENSSSCG00000014066	238.009	-3.6211	0.794985	-4.55494	5.24014e-06	0.000120095
ENSSSCG00000003755	265.755	-3.67248	0.692007	-5.307	1.11442e-07	4.47475e-06
ENSSSCG00000003744	1000.34	-3.67917	0.413529	-8.897	5.73777e-19	3.17426e-16
ENSSSCG00000029163	5766.51	-3.69474	0.314291	-11.7558	6.59157e-32	2.18796e-28
ENSSSCG00000034740	742.881	-3.7008	0.494223	-7.48811	6.98737e-14	1.42e-11
ENSSSCG00000040513	2303.79	-3.77244	0.554348	-6.80519	1.00913e-11	1.28315e-09
ENSSSCG00000032797	351.894	-3.78688	0.48919	-7.74111	9.85524e-15	2.36478e-12
ENSSSCG00000033193	1078.85	-3.8224	1.31818	-2.89975	0.00373456	0.0242905
ENSSSCG00000031957	279.222	-3.83742	0.600807	-6.38712	1.69043e-10	1.53729e-08
ENSSSCG00000015126	199.406	-3.84068	0.751225	-5.11256	3.1782e-07	1.10655e-05
ENSSSCG00000000983	891.613	-3.91942	0.548939	-7.13999	9.33386e-13	1.41903e-10
ENSSSCG00000010370	1295.36	-3.995	0.939137	-4.2539	2.10077e-05	0.000378291
ENSSSCG00000031916	162.693	-4.03211	0.44744	-9.01151	2.03246e-19	1.26495e-16
ENSSSCG00000033069	158.444	-4.04405	1.05663	-3.8273	0.000129557	0.00173404
ENSSSCG00000022592	1250.42	-4.0576	0.954477	-4.25112	2.12702e-05	0.000382326
ENSSSCG00000026478	1479.78	-4.0617	0.265996	-15.2698	1.21625e-52	2.42229e-48
ENSSSCG00000000795	556.584	-4.08638	1.218	-3.355	0.000793659	0.00732461
ENSSSCG00000025119	121.125	-4.1167	1.38756	-2.96687	0.00300848	0.0205829
ENSSSCG00000025783	2652.46	-4.37383	0.477023	-9.16902	4.77336e-20	3.06665e-17
ENSSSCG00000008090	153.661	-4.38059	0.454346	-9.64153	5.33883e-22	4.8331e-19
ENSSSCG00000012147	549.452	-4.42865	0.959087	-4.61757	3.88258e-06	9.31631e-05
ENSSSCG00000007836	1303.61	-4.5439	0.710404	-6.39621	1.59277e-10	1.46183e-08
ENSSSCG00000016871	2377.22	-4.57016	0.656139	-6.96523	3.27867e-12	4.63106e-10
ENSSSCG00000015363	2762.46	-4.59463	0.641815	-7.15881	8.13783e-13	1.28735e-10
ENSSSCG00000006106	780.065	-4.59962	0.74076	-6.20933	5.32109e-10	4.22211e-08
ENSSSCG00000005979	161.32	-4.74446	0.787565	-6.02422	1.6993e-09	1.14335e-07
ENSSSCG00000023607	162.112	-4.7857	1.06458	-4.4954	6.94388e-06	0.000149831
ENSSSCG00000040608	17270.1	-4.83576	1.00795	-4.79762	1.60563e-06	4.40464e-05
ENSSSCG00000021902	1100.73	-5.08396	0.73229	-6.94255	3.85097e-12	5.32611e-10
ENSSSCG00000006590	472.301	-5.15566	1.64589	-3.13245	0.00173353	0.0135131
ENSSSCG00000001836	150.724	-5.24868	0.535206	-9.80684	1.05213e-22	1.16412e-19
ENSSSCG00000033806	161.429	-5.26188	1.1875	-4.43107	9.37679e-06	0.000194805
ENSSSCG00000031311	200.006	-5.43421	0.706698	-7.68958	1.47623e-14	3.4589e-12
ENSSSCG00000033100	146.839	-5.66552	0.475426	-11.9167	9.68466e-33	4.82199e-29
ENSSSCG00000039921	136.54	-5.70098	0.711601	-8.01148	1.13339e-15	3.64076e-13
ENSSSCG00000027266	342.528	-5.98257	0.980169	-6.10361	1.03698e-09	7.53744e-08
ENSSSCG00000004890	643.094	-6.49819	1.42059	-4.57429	4.77826e-06	0.000111173
ENSSSCG00000016823	356.246	-7.01726	0.672143	-10.4401	1.62577e-25	3.23789e-22
ENSSSCG00000003417	878.413	-7.24189	0.681642	-10.6242	2.29991e-26	5.72561e-23
ENSSSCG00000029675	3857.51	-10.1781	1.66599	-6.10936	1.00033e-09	7.35151e-08
ENSSSCG00000015655	293.813	-10.7316	0.835313	-12.8474	8.90027e-38	8.86289e-34

## Sheet: 12AM-15AM
GENE	baseMean	log2FoldChange	lfcSE	stat	pvalue	padj
ENSSSCG00000000025	251.735	1.72396	0.451826	3.81554	0.000135884	0.00179552
ENSSSCG00000000029	117.012	1.14014	0.291023	3.9177	8.93993e-05	0.00127407
ENSSSCG00000000090	524.936	1.60025	0.276792	5.7814	7.40819e-09	4.57831e-07
ENSSSCG00000000105	608.362	-1.46231	0.199221	-7.34016	2.13338e-13	4.14922e-11
ENSSSCG00000000111	384.456	-2.75382	0.37455	-7.35233	1.94774e-13	3.94279e-11
ENSSSCG00000000116	325.697	1.10172	0.302259	3.64496	0.000267429	0.00308805
ENSSSCG00000000130	323.568	1.22351	0.333713	3.66637	0.000246017	0.00288784
ENSSSCG00000000136	345.769	1.10574	0.40117	2.75629	0.00584603	0.0346425
ENSSSCG00000000162	227.57	-1.09448	0.369454	-2.96242	0.00305229	0.021054
ENSSSCG00000000167	1542.52	-1.08579	0.34396	-3.15673	0.00159548	0.0128507
ENSSSCG00000000194	1564.63	-2.88316	0.378137	-7.62464	2.44712e-14	6.08725e-12
ENSSSCG00000000203	201.178	1.11098	0.3295	3.37171	0.000747023	0.00697714
ENSSSCG00000000223	300.983	1.37925	0.304619	4.5278	5.96018e-06	0.000140724
ENSSSCG00000000252	12093.1	-1.38091	0.313639	-4.40286	1.06833e-05	0.000229767
ENSSSCG00000000257	306.524	1.81611	0.492556	3.68712	0.000226807	0.00273021
ENSSSCG00000000261	151.354	-1.29579	0.378207	-3.42614	0.000612216	0.00597988
ENSSSCG00000000263	4295.82	1.03717	0.295943	3.50462	0.00045726	0.00476246
ENSSSCG00000000277	101.18	1.18021	0.33737	3.49827	0.000468287	0.0048509
ENSSSCG00000000295	532.041	1.4845	0.422438	3.51413	0.000441203	0.00464574
ENSSSCG00000000373	430.023	-1.00651	0.222639	-4.52083	6.15978e-06	0.000144442
ENSSSCG00000000396	1828.6	1.33965	0.25395	5.27527	1.3256e-07	5.59516e-06
ENSSSCG00000000455	404.353	1.42968	0.314254	4.54942	5.37931e-06	0.000129508
ENSSSCG00000000469	1032.56	-1.03189	0.240025	-4.29911	1.71488e-05	0.000335171
ENSSSCG00000000473	3335.51	-1.3772	0.228715	-6.02146	1.72855e-09	1.294e-07
ENSSSCG00000000475	187.151	-1.39975	0.343544	-4.07444	4.61249e-05	0.000753108
ENSSSCG00000000519	269.025	1.06378	0.351186	3.0291	0.00245285	0.017866
ENSSSCG00000000536	1051.3	-1.12083	0.270023	-4.15087	3.31213e-05	0.000574353
ENSSSCG00000000576	9070.01	-1.32259	0.311872	-4.24082	2.22708e-05	0.000411633
ENSSSCG00000000579	863.802	-1.32741	0.156588	-8.47707	2.30944e-17	9.95969e-15
ENSSSCG00000000600	1960.03	-1.1677	0.274838	-4.24869	2.15025e-05	0.000400532
ENSSSCG00000000601	112.142	1.48358	0.555002	2.6731	0.0075153	0.0414596
ENSSSCG00000000645	3530.03	1.20037	0.373528	3.21361	0.00131079	0.0109258
ENSSSCG00000000653	290.885	-1.44232	0.547499	-2.63437	0.00842927	0.045268
ENSSSCG00000000675	9327.14	1.45935	0.255032	5.72221	1.05149e-08	6.18977e-07
ENSSSCG00000000679	183.785	1.08043	0.329499	3.27901	0.00104172	0.00909182
ENSSSCG00000000696	2222.22	-1.20033	0.296304	-4.051	5.09994e-05	0.000814594
ENSSSCG00000000709	106.888	-1.48583	0.514043	-2.89049	0.00384646	0.0250184
ENSSSCG00000000712	7637.61	1.03058	0.24903	4.13839	3.49752e-05	0.000601767
ENSSSCG00000000795	666.071	-4.87622	1.22895	-3.96779	7.25414e-05	0.00107715
ENSSSCG00000000798	2049.13	-1.1867	0.237483	-4.997	5.82277e-07	1.97941e-05
ENSSSCG00000000801	190.902	-1.40713	0.329039	-4.27647	1.89883e-05	0.00036255
ENSSSCG00000000802	802.524	1.60117	0.330632	4.84277	1.28043e-06	3.83705e-05
ENSSSCG00000000837	124.014	1.10093	0.291269	3.77977	0.000156972	0.0020234
ENSSSCG00000000841	2007.59	-1.05796	0.260984	-4.05374	5.04053e-05	0.000807706
ENSSSCG00000000847	639.224	-1.45222	0.155976	-9.3105	1.27229e-20	9.70757e-18
ENSSSCG00000000848	354.539	-1.46321	0.316546	-4.62243	3.79276e-06	9.78425e-05
ENSSSCG00000000853	237.853	-1.80558	0.505224	-3.57383	0.000351798	0.00388584
ENSSSCG00000000864	349.416	1.07482	0.386509	2.78084	0.00542184	0.032633
ENSSSCG00000000877	1932.26	-1.05184	0.270342	-3.89077	9.99261e-05	0.00140094
ENSSSCG00000000917	385.322	-1.52032	0.466091	-3.26185	0.0011069	0.00953893
ENSSSCG00000000934	181.729	1.35718	0.312182	4.34739	1.37765e-05	0.000282333
ENSSSCG00000000936	470.716	-2.1423	0.527777	-4.0591	4.92626e-05	0.000791314
ENSSSCG00000000967	273.108	2.05578	0.276345	7.43918	1.01316e-13	2.20868e-11
ENSSSCG00000000983	681.089	-2.29937	0.5484	-4.19288	2.75441e-05	0.000490944
ENSSSCG00000001040	2310.81	1.42864	0.298706	4.78276	1.72902e-06	4.92821e-05
ENSSSCG00000001042	313.055	1.55394	0.331796	4.68342	2.82129e-06	7.57359e-05
ENSSSCG00000001045	778.281	-2.56143	0.437781	-5.85095	4.88779e-09	3.22593e-07
ENSSSCG00000001062	276.347	1.08716	0.250267	4.34402	1.399e-05	0.000286116
ENSSSCG00000001064	143.24	-1.81968	0.569627	-3.19451	0.00140068	0.0115201
ENSSSCG00000001073	866.701	-1.73224	0.59407	-2.91588	0.00354691	0.0235409
ENSSSCG00000001076	3108.38	-2.13883	0.268033	-7.97974	1.46642e-15	4.69206e-13
ENSSSCG00000001078	526.395	-1.24074	0.251214	-4.93897	7.85344e-07	2.5374e-05
ENSSSCG00000001081	361.029	1.48778	0.429378	3.46496	0.000530307	0.00535381
ENSSSCG00000001085	905.188	-1.31541	0.352382	-3.73292	0.000189271	0.0023619
ENSSSCG00000001137	769.293	-1.02464	0.292517	-3.50283	0.000460338	0.00478877
ENSSSCG00000001252	1257.61	2.21206	0.563558	3.92517	8.66672e-05	0.00124569
ENSSSCG00000001392	102.842	-1.56127	0.538654	-2.89846	0.00374998	0.0245195
ENSSSCG00000001405	140.209	1.32403	0.397496	3.33091	0.000865615	0.00785907
ENSSSCG00000001422	773.552	2.20697	0.411668	5.36105	8.27411e-08	3.78207e-06
ENSSSCG00000001427	20797.6	1.88345	0.294901	6.38674	1.69458e-10	1.61621e-08
ENSSSCG00000001431	130.808	-1.32451	0.284138	-4.66151	3.13905e-06	8.29195e-05
ENSSSCG00000001453	15575.8	1.96386	0.419087	4.68604	2.78545e-06	7.49767e-05
ENSSSCG00000001455	2191.7	2.43788	0.422757	5.76661	8.08817e-09	4.90682e-07
ENSSSCG00000001456	7308.65	1.88365	0.441539	4.2661	1.9892e-05	0.000375468
ENSSSCG00000001457	5443.36	2.09731	0.494552	4.24083	2.22697e-05	0.000411633
ENSSSCG00000001459	230.781	2.2846	0.401782	5.68616	1.29929e-08	7.49284e-07
ENSSSCG00000001463	1737.44	2.07453	0.537627	3.85868	0.000114001	0.00155433
ENSSSCG00000001469	2006.32	2.30038	0.429481	5.35618	8.49995e-08	3.8601e-06
ENSSSCG00000001470	1061.85	1.99236	0.412844	4.82593	1.39349e-06	4.11983e-05
ENSSSCG00000001472	557.851	2.25014	0.40555	5.54836	2.88369e-08	1.54124e-06
ENSSSCG00000001561	1204.17	1.21389	0.344537	3.52325	0.000426283	0.00453924
ENSSSCG00000001572	517.852	1.2357	0.373755	3.30618	0.000945758	0.0084172
ENSSSCG00000001573	252.666	2.34099	0.435946	5.3699	7.87818e-08	3.63553e-06
ENSSSCG00000001595	5132.18	1.97656	0.463254	4.26668	1.98399e-05	0.0003752
ENSSSCG00000001596	8773.43	1.67507	0.479512	3.49327	0.000477139	0.00490949
ENSSSCG00000001700	476.047	1.32738	0.29599	4.48452	7.30772e-06	0.000165938
ENSSSCG00000001705	153.072	1.41541	0.364782	3.88016	0.000104386	0.00144715
ENSSSCG00000001723	2680.12	-1.08127	0.222843	-4.85216	1.22125e-06	3.68753e-05
ENSSSCG00000001725	1474.78	1.1051	0.296477	3.72743	0.000193439	0.00240141
ENSSSCG00000001750	388.047	-1.17463	0.40909	-2.87132	0.00408764	0.026311
ENSSSCG00000001793	232.339	1.31492	0.460613	2.85472	0.00430745	0.0274234
ENSSSCG00000001800	162.11	1.16988	0.25659	4.55936	5.13104e-06	0.000124155
ENSSSCG00000001823	173.511	1.95632	0.411901	4.74948	2.03936e-06	5.72233e-05
ENSSSCG00000001836	127.252	-4.77103	0.641174	-7.44107	9.98698e-14	2.20135e-11
ENSSSCG00000001848	362.063	3.13755	0.408072	7.68871	1.48627e-14	3.98442e-12
ENSSSCG00000001849	1840.56	1.69961	0.334165	5.08615	3.65408e-07	1.32765e-05
ENSSSCG00000001859	224.663	1.10484	0.311783	3.54361	0.000394684	0.00425529
ENSSSCG00000001866	1751.07	-1.13978	0.242218	-4.70558	2.5315e-06	6.90782e-05
ENSSSCG00000001908	153.746	1.2317	0.295814	4.16375	3.13056e-05	0.000547655
ENSSSCG00000001934	820.582	-1.03577	0.233191	-4.44172	8.92408e-06	0.000196706
ENSSSCG00000001978	237.535	2.42148	0.509397	4.75361	1.99816e-06	5.62261e-05
ENSSSCG00000002013	1066.13	-2.32469	0.402976	-5.76881	7.98342e-09	4.87308e-07
ENSSSCG00000002029	245.935	1.33012	0.453274	2.93446	0.00334124	0.0225112
ENSSSCG00000002135	360.654	-1.93802	0.206023	-9.40682	5.11365e-21	4.22686e-18
ENSSSCG00000002245	334.097	-1.33166	0.216539	-6.14977	7.75968e-10	6.33484e-08
ENSSSCG00000002265	180.366	1.62612	0.41416	3.92631	8.62586e-05	0.0012409
ENSSSCG00000002280	4079.12	1.70785	0.249361	6.8489	7.44212e-12	1.00433e-09
ENSSSCG00000002296	1384.99	-1.04539	0.22685	-4.6083	4.05969e-06	0.000103251
ENSSSCG00000002309	140.395	-2.18988	0.621232	-3.52505	0.000423396	0.00451334
ENSSSCG00000002330	2212.26	-1.17723	0.324434	-3.62856	0.000285006	0.00325876
ENSSSCG00000002355	1704.23	1.56085	0.185191	8.42837	3.50527e-17	1.4487e-14
ENSSSCG00000002383	373.794	-1.51334	0.560319	-2.70085	0.00691619	0.039145
ENSSSCG00000002385	321.472	-1.13656	0.270339	-4.20419	2.62022e-05	0.000470833
ENSSSCG00000002400	319.306	1.10176	0.342801	3.21401	0.00130896	0.0109152
ENSSSCG00000002410	295.405	-1.1536	0.319303	-3.61287	0.000302831	0.00343094
ENSSSCG00000002412	368.63	1.166	0.233377	4.9962	5.84704e-07	1.97941e-05
ENSSSCG00000002450	7735.64	-1.25396	0.35086	-3.57395	0.000351634	0.00388584
ENSSSCG00000002469	339.777	1.29261	0.26812	4.82102	1.42823e-06	4.19751e-05
ENSSSCG00000002479	745.832	1.85317	0.511091	3.62591	0.000287943	0.00328477
ENSSSCG00000002504	754.853	1.28864	0.276292	4.66407	3.10019e-06	8.2002e-05
ENSSSCG00000002515	256.695	2.77208	0.471238	5.88254	4.04012e-09	2.73542e-07
ENSSSCG00000002516	8054.83	2.06634	0.4369	4.72955	2.25023e-06	6.2521e-05
ENSSSCG00000002520	6296.06	1.44547	0.23454	6.16299	7.13818e-10	5.92499e-08
ENSSSCG00000002546	429.24	1.17788	0.328402	3.58669	0.000334896	0.00373239
ENSSSCG00000002554	545.277	2.42993	0.435805	5.57572	2.46511e-08	1.34719e-06
ENSSSCG00000002555	685.432	1.18229	0.36774	3.21502	0.00130437	0.010886
ENSSSCG00000002557	468.702	1.6114	0.383179	4.20535	2.60675e-05	0.000468836
ENSSSCG00000002627	686.41	-1.45515	0.318423	-4.56986	4.88054e-06	0.000120124
ENSSSCG00000002633	575.25	1.15987	0.286633	4.04653	5.19827e-05	0.000826308
ENSSSCG00000002653	191.18	1.58818	0.466252	3.40628	0.000658544	0.0063036
ENSSSCG00000002664	803.136	1.22792	0.313973	3.91091	9.19481e-05	0.0013029
ENSSSCG00000002666	2139.4	1.22893	0.252167	4.87349	1.09643e-06	3.38801e-05
ENSSSCG00000002675	155.122	1.07977	0.326752	3.30455	0.000951289	0.00846263
ENSSSCG00000002688	566.32	1.94127	0.317353	6.11707	9.53135e-10	7.56332e-08
ENSSSCG00000002712	670.042	-1.58042	0.544487	-2.90259	0.00370089	0.0242881
ENSSSCG00000002746	197.525	1.15519	0.195786	5.90029	3.62868e-09	2.49085e-07
ENSSSCG00000002803	202.625	1.01312	0.342457	2.95839	0.00309253	0.0212872
ENSSSCG00000002815	2733.25	1.30987	0.269886	4.85343	1.21345e-06	3.67966e-05
ENSSSCG00000002866	111.247	3.94668	0.779303	5.06436	4.09768e-07	1.44387e-05
ENSSSCG00000002919	387.658	1.75328	0.54762	3.20164	0.00136649	0.0113034
ENSSSCG00000002960	167.184	1.0276	0.350848	2.9289	0.00340162	0.0228209
ENSSSCG00000002962	154.881	1.07642	0.350256	3.07323	0.00211756	0.0159484
ENSSSCG00000002994	107.385	1.8919	0.291176	6.49744	8.16998e-11	8.53032e-09
ENSSSCG00000003017	953.944	1.06595	0.264658	4.02765	5.6336e-05	0.000878611
ENSSSCG00000003059	163.05	1.12988	0.359259	3.14505	0.00166061	0.0132302
ENSSSCG00000003129	129.869	1.2531	0.39268	3.19114	0.00141711	0.0116216
ENSSSCG00000003167	443.554	1.12304	0.236031	4.758	1.95518e-06	5.53308e-05
ENSSSCG00000003196	834.667	1.00468	0.356816	2.81567	0.00486755	0.0300766
ENSSSCG00000003212	366.051	-1.04438	0.23883	-4.3729	1.22606e-05	0.000256026
ENSSSCG00000003214	483.636	-2.76246	0.90104	-3.06586	0.00217045	0.0162542
ENSSSCG00000003218	115.072	2.47498	0.3677	6.73097	1.68537e-11	2.14323e-09
ENSSSCG00000003231	228.04	1.57533	0.570564	2.76101	0.0057623	0.0342458
ENSSSCG00000003233	277.041	-1.35784	0.258801	-5.24664	1.54897e-07	6.34887e-06
ENSSSCG00000003240	206.108	-1.26489	0.357564	-3.53753	0.000403892	0.00433807
ENSSSCG00000003344	473.832	1.44879	0.491015	2.95061	0.00317144	0.021665
ENSSSCG00000003371	233.934	1.57876	0.368815	4.28064	1.86357e-05	0.000357885
ENSSSCG00000003377	2142.05	-2.72388	0.394566	-6.9035	5.0737e-12	7.18943e-10
ENSSSCG00000003402	5853.66	2.06823	0.331193	6.24479	4.2436e-10	3.6602e-08
ENSSSCG00000003403	149.481	-1.56124	0.316858	-4.92724	8.34012e-07	2.67288e-05
ENSSSCG00000003417	598.498	-4.77467	1.03881	-4.59629	4.30072e-06	0.000108093
ENSSSCG00000003439	2597.71	1.18888	0.334262	3.55674	0.000375487	0.00409131
ENSSSCG00000003486	918.083	1.30062	0.24647	5.27698	1.3133e-07	5.55505e-06
ENSSSCG00000003498	892.95	1.38149	0.261656	5.27979	1.29335e-07	5.4941e-06
ENSSSCG00000003508	116.709	1.19562	0.408633	2.92589	0.0034347	0.0230117
ENSSSCG00000003582	364.662	-1.28633	0.356193	-3.61135	0.000304612	0.00344521
ENSSSCG00000003600	6218.35	1.40373	0.487777	2.87782	0.0040044	0.0258906
ENSSSCG00000003616	219.62	2.00593	0.495775	4.04605	5.20893e-05	0.000827339
ENSSSCG00000003633	193.622	1.04921	0.30483	3.44194	0.000577561	0.00572025
ENSSSCG00000003669	227.827	-2.41644	0.708482	-3.41073	0.000647899	0.00622422
ENSSSCG00000003684	823.429	1.18318	0.306557	3.85958	0.000113584	0.00154971
ENSSSCG00000003693	270.147	-2.53372	0.391884	-6.46549	1.00974e-10	1.022e-08
ENSSSCG00000003699	1040.34	-2.85613	0.602867	-4.73757	2.16291e-06	6.03486e-05
ENSSSCG00000003701	764.187	-1.12354	0.300165	-3.74307	0.000181785	0.00228533
ENSSSCG00000003705	1844.69	-1.22741	0.406902	-3.01648	0.00255729	0.0184534
ENSSSCG00000003709	3091.06	2.24429	0.374006	6.00069	1.96487e-09	1.45444e-07
ENSSSCG00000003721	132.634	1.34052	0.511137	2.62262	0.00872553	0.046544
ENSSSCG00000003729	1732.78	-1.10223	0.36906	-2.98658	0.00282119	0.0198183
ENSSSCG00000003732	41753.6	2.28475	0.567626	4.02509	5.69544e-05	0.000886165
ENSSSCG00000003743	5771.3	-1.55311	0.252078	-6.16124	7.21791e-10	5.96621e-08
ENSSSCG00000003744	874.836	-2.69287	0.346203	-7.77828	7.3515e-15	2.02554e-12
ENSSSCG00000003755	281.828	-4.36657	0.877839	-4.97423	6.55077e-07	2.18044e-05
ENSSSCG00000003756	1261.37	-3.61183	0.83804	-4.30985	1.63363e-05	0.000321709
ENSSSCG00000003758	133.02	4.49993	1.22492	3.67365	0.000239112	0.00283119
ENSSSCG00000003760	182.772	1.45231	0.513123	2.83034	0.00464985	0.0290075
ENSSSCG00000003776	1307.2	-1.31492	0.223026	-5.89581	3.72837e-09	2.5417e-07
ENSSSCG00000003781	460.922	1.24191	0.365741	3.3956	0.000684786	0.00649058
ENSSSCG00000003820	2190.03	-1.16076	0.211086	-5.49898	3.81994e-08	1.95309e-06
ENSSSCG00000003823	190.444	1.18091	0.390578	3.0235	0.00249869	0.0181306
ENSSSCG00000003825	843.491	-2.65374	0.408815	-6.49131	8.50952e-11	8.74672e-09
ENSSSCG00000003826	247.615	-1.02916	0.371714	-2.76868	0.00562832	0.0336107
ENSSSCG00000003848	958.726	2.62413	0.412526	6.36112	2.00282e-10	1.89199e-08
ENSSSCG00000003849	623.601	-1.00547	0.203649	-4.93729	7.92176e-07	2.55532e-05
ENSSSCG00000003901	358.622	-1.33663	0.477023	-2.80203	0.00507824	0.030988
ENSSSCG00000003914	4715.22	-1.16432	0.317463	-3.66759	0.000244844	0.00288262
ENSSSCG00000003917	405.357	-1.67627	0.390842	-4.28887	1.79585e-05	0.000348251
ENSSSCG00000003972	138.334	2.34722	0.450659	5.20842	1.90453e-07	7.54133e-06
ENSSSCG00000004028	124.439	1.41365	0.425476	3.32251	0.00089212	0.00804449
ENSSSCG00000004053	268.435	1.45954	0.370389	3.94056	8.12907e-05	0.00118056
ENSSSCG00000004125	136.651	1.23246	0.451273	2.73107	0.00631299	0.0366768
ENSSSCG00000004147	476.864	1.2614	0.35428	3.56045	0.000370223	0.00404877
ENSSSCG00000004150	738.803	-1.06926	0.208412	-5.13053	2.88921e-07	1.08348e-05
ENSSSCG00000004179	1432.61	-2.57611	0.970144	-2.65539	0.00792162	0.043256
ENSSSCG00000004180	138.118	-3.29313	1.04412	-3.15399	0.00161054	0.0129299
ENSSSCG00000004181	1235.4	-2.81885	0.874044	-3.22507	0.00125942	0.0105821
ENSSSCG00000004233	153.472	1.22653	0.300418	4.08276	4.45047e-05	0.000732077
ENSSSCG00000004241	2018.32	-1.65923	0.450503	-3.68307	0.000230442	0.00275813
ENSSSCG00000004254	819.472	-1.27386	0.240102	-5.3055	1.12367e-07	4.89922e-06
ENSSSCG00000004324	458.3	-1.28836	0.307831	-4.18528	2.84821e-05	0.000506297
ENSSSCG00000004336	468.546	-2.44132	0.5749	-4.24651	2.1713e-05	0.000403695
ENSSSCG00000004353	1234.55	-1.05533	0.173801	-6.07206	1.26279e-09	9.74756e-08
ENSSSCG00000004366	231.43	-1.53223	0.424786	-3.60706	0.000309688	0.00349664
ENSSSCG00000004371	1292.72	1.07262	0.199349	5.38063	7.42252e-08	3.48104e-06
ENSSSCG00000004373	562.024	1.47568	0.230578	6.39989	1.55491e-10	1.49739e-08
ENSSSCG00000004392	1463.73	-1.37063	0.208334	-6.57899	4.73649e-11	5.1913e-09
ENSSSCG00000004393	672.054	-1.1992	0.28025	-4.27903	1.87709e-05	0.000359091
ENSSSCG00000004410	142.52	1.09604	0.362759	3.02139	0.00251614	0.0182119
ENSSSCG00000004415	372.922	1.02636	0.308694	3.32486	0.000884642	0.00799523
ENSSSCG00000004454	135.322	-1.47189	0.278814	-5.27909	1.29825e-07	5.50316e-06
ENSSSCG00000004465	2324.34	-1.41573	0.396306	-3.57231	0.000353849	0.00390415
ENSSSCG00000004485	857.706	-2.69165	0.31454	-8.5574	1.15443e-17	5.20493e-15
ENSSSCG00000004497	152.599	1.74413	0.447559	3.89699	9.73969e-05	0.0013752
ENSSSCG00000004509	585.477	-1.69515	0.391093	-4.33439	1.46167e-05	0.000295281
ENSSSCG00000004520	650.73	-4.11066	0.853306	-4.81734	1.45487e-06	4.26739e-05
ENSSSCG00000004554	177.055	-2.48255	0.619623	-4.00655	6.16122e-05	0.00094042
ENSSSCG00000004573	3097.44	2.57329	0.572854	4.49205	7.05399e-06	0.0001617
ENSSSCG00000004578	8899.12	-1.1989	0.254274	-4.71498	2.41739e-06	6.63789e-05
ENSSSCG00000004586	423.61	1.5049	0.188825	7.96978	1.58951e-15	5.00519e-13
ENSSSCG00000004612	1828.76	-1.79726	0.262744	-6.84033	7.90098e-12	1.05905e-09
ENSSSCG00000004621	6278.68	1.00335	0.307199	3.26613	0.0010903	0.00942454
ENSSSCG00000004622	2579.52	-1.39154	0.2641	-5.26897	1.3719e-07	5.72964e-06
ENSSSCG00000004624	5939.56	-2.38969	0.19936	-11.9868	4.16579e-33	1.40722e-29
ENSSSCG00000004625	1019.84	-1.84514	0.254666	-7.24532	4.31414e-13	7.71027e-11
ENSSSCG00000004643	1520.61	4.17517	0.447667	9.32653	1.09397e-20	8.68085e-18
ENSSSCG00000004651	9103.29	-3.19639	0.549498	-5.81693	5.99366e-09	3.82322e-07
ENSSSCG00000004672	605.233	1.69974	0.437693	3.88341	0.000103003	0.00143697
ENSSSCG00000004679	441.951	-1.43154	0.414723	-3.45179	0.000556885	0.00556548
ENSSSCG00000004725	2351.75	-1.46354	0.317999	-4.60233	4.17787e-06	0.00010558
ENSSSCG00000004730	7516.27	-1.20527	0.267738	-4.50167	6.74223e-06	0.000156071
ENSSSCG00000004732	438.45	-2.99409	0.690234	-4.33779	1.43921e-05	0.000291635
ENSSSCG00000004744	786.002	1.08662	0.317478	3.42267	0.000620089	0.00603302
ENSSSCG00000004751	3330.24	-1.1878	0.281074	-4.22594	2.37949e-05	0.000433864
ENSSSCG00000004779	172.17	1.18717	0.419721	2.82847	0.00467704	0.0291404
ENSSSCG00000004822	1791.75	-1.1621	0.256451	-4.53145	5.85794e-06	0.000138675
ENSSSCG00000004875	6873.93	-2.07783	0.300255	-6.92022	4.50933e-12	6.52964e-10
ENSSSCG00000004894	869.725	3.28109	0.601237	5.45724	4.83587e-08	2.3919e-06
ENSSSCG00000004896	472.743	1.12955	0.264427	4.27168	1.94004e-05	0.000368999
ENSSSCG00000004902	273.958	-2.13033	0.516903	-4.12132	3.76701e-05	0.000640909
ENSSSCG00000004918	114.378	1.26526	0.420061	3.01209	0.00259459	0.0186221
ENSSSCG00000004921	6092.38	-1.01528	0.309005	-3.28563	0.00101755	0.00893709
ENSSSCG00000004929	559.354	1.10646	0.279376	3.96046	7.4806e-05	0.00110375
ENSSSCG00000004931	161.872	-1.13305	0.349921	-3.23803	0.00120358	0.0101993
ENSSSCG00000004968	396.418	1.22191	0.241585	5.05789	4.23923e-07	1.48583e-05
ENSSSCG00000004971	709.307	1.10318	0.197037	5.59884	2.15791e-08	1.18913e-06
ENSSSCG00000005025	147.37	-1.65572	0.595999	-2.77806	0.00546838	0.0328633
ENSSSCG00000005040	774.726	-1.21349	0.281254	-4.31457	1.59917e-05	0.000317243
ENSSSCG00000005055	8200.4	-1.83224	0.284549	-6.43912	1.20171e-10	1.20402e-08
ENSSSCG00000005056	288.832	-1.47133	0.334187	-4.40272	1.06903e-05	0.000229767
ENSSSCG00000005096	5459.25	-1.77512	0.335951	-5.28386	1.26489e-07	5.40794e-06
ENSSSCG00000005106	445.666	-1.59526	0.440498	-3.6215	0.000292901	0.00333174
ENSSSCG00000005167	138.327	1.53847	0.524811	2.93148	0.00337354	0.0226709
ENSSSCG00000005177	391.651	1.1751	0.207674	5.65838	1.52808e-08	8.6624e-07
ENSSSCG00000005211	283.67	2.61883	0.48313	5.42055	5.94167e-08	2.84712e-06
ENSSSCG00000005224	1132.17	1.74257	0.293361	5.94001	2.85005e-09	2.00494e-07
ENSSSCG00000005240	505.573	1.50325	0.346279	4.34114	1.41744e-05	0.000288995
ENSSSCG00000005257	127.037	1.50653	0.34163	4.40984	1.03445e-05	0.00022379
ENSSSCG00000005269	1255.33	-1.89669	0.542507	-3.49616	0.000472004	0.00486927
ENSSSCG00000005272	277.808	-1.0677	0.394374	-2.70732	0.00678279	0.0386325
ENSSSCG00000005277	2062.97	-3.12466	0.357579	-8.73838	2.3648e-18	1.20101e-15
ENSSSCG00000005278	132.579	-3.77089	0.546778	-6.89656	5.32751e-12	7.44276e-10
ENSSSCG00000005284	269.377	-1.18733	0.238693	-4.97432	6.5478e-07	2.18044e-05
ENSSSCG00000005309	127.615	1.8257	0.27647	6.6036	4.0128e-11	4.49751e-09
ENSSSCG00000005350	283.936	-1.12252	0.302785	-3.70731	0.000209475	0.00256459
ENSSSCG00000005378	110.464	1.14993	0.321055	3.58171	0.000341353	0.00379158
ENSSSCG00000005379	358.805	1.82168	0.359772	5.06343	4.11787e-07	1.44841e-05
ENSSSCG00000005380	2465.11	-1.32198	0.394035	-3.35497	0.000793746	0.00730011
ENSSSCG00000005385	132.401	-3.28408	0.958702	-3.42555	0.000613557	0.00599003
ENSSSCG00000005389	518.996	-1.27865	0.349066	-3.66305	0.000249228	0.00291177
ENSSSCG00000005423	3117.42	-1.62486	0.332779	-4.8827	1.04641e-06	3.24355e-05
ENSSSCG00000005452	309.367	-1.34494	0.199873	-6.72899	1.70844e-11	2.15873e-09
ENSSSCG00000005467	930.803	-1.00623	0.28202	-3.56793	0.000359807	0.00395888
ENSSSCG00000005469	147.173	-1.4667	0.299669	-4.8944	9.86058e-07	3.09171e-05
ENSSSCG00000005474	1511.55	-3.1251	0.452435	-6.90728	4.94027e-12	7.05073e-10
ENSSSCG00000005486	1153.8	1.20327	0.32693	3.68052	0.000232756	0.00277655
ENSSSCG00000005503	1347.75	1.14871	0.318165	3.61043	0.000305688	0.0034554
ENSSSCG00000005507	1072.61	-1.14029	0.203377	-5.60676	2.06147e-08	1.14233e-06
ENSSSCG00000005609	213.18	-2.81676	0.919406	-3.06367	0.00218638	0.0163488
ENSSSCG00000005610	1061.76	-2.89971	0.411407	-7.04828	1.81139e-12	2.89793e-10
ENSSSCG00000005617	1658.9	-1.34829	0.308167	-4.37518	1.21332e-05	0.000253635
ENSSSCG00000005620	396.404	1.02917	0.355846	2.89217	0.0038259	0.0249337
ENSSSCG00000005648	1045.23	-1.54638	0.476875	-3.24273	0.00118389	0.0100717
ENSSSCG00000005655	585.102	1.30278	0.275502	4.72876	2.25891e-06	6.26745e-05
ENSSSCG00000005688	432.972	-2.45651	0.60194	-4.08099	4.48452e-05	0.000737067
ENSSSCG00000005701	241.904	1.08248	0.337014	3.21196	0.00131831	0.0109793
ENSSSCG00000005710	1863.61	1.77963	0.324331	5.48707	4.08654e-08	2.06808e-06
ENSSSCG00000005727	177.493	1.27757	0.375677	3.4007	0.000672127	0.00641041
ENSSSCG00000005837	788.68	1.11802	0.315761	3.54071	0.000399055	0.00429775
ENSSSCG00000005845	155.731	1.79543	0.462513	3.8819	0.000103644	0.00144186
ENSSSCG00000005930	570.37	1.63668	0.287738	5.68811	1.28457e-08	7.42951e-07
ENSSSCG00000005938	128.327	-2.29426	0.486485	-4.71599	2.40541e-06	6.61839e-05
ENSSSCG00000005944	1911.51	1.27187	0.326398	3.89669	9.75174e-05	0.00137592
ENSSSCG00000005952	269.188	1.18943	0.273383	4.35079	1.35649e-05	0.000279149
ENSSSCG00000005979	183.119	-4.46201	0.674131	-6.61891	3.61847e-11	4.12547e-09
ENSSSCG00000005982	831.623	-1.04335	0.359248	-2.90426	0.0036812	0.0242054
ENSSSCG00000005997	5625.73	-1.66545	0.372739	-4.46813	7.89053e-06	0.000177532
ENSSSCG00000006025	1367.73	-1.57392	0.502954	-3.12935	0.00175194	0.0137972
ENSSSCG00000006039	1547.55	-1.60719	0.332884	-4.82808	1.37854e-06	4.09392e-05
ENSSSCG00000006040	110.926	-2.38387	0.59246	-4.02368	5.72952e-05	0.000890072
ENSSSCG00000006078	132.553	-1.12659	0.274972	-4.09709	4.18372e-05	0.000696866
ENSSSCG00000006079	2304.24	-1.30152	0.262218	-4.96349	6.92392e-07	2.28167e-05
ENSSSCG00000006106	892.633	-6.36088	0.917644	-6.93175	4.15662e-12	6.06316e-10
ENSSSCG00000006126	1775.55	-1.06347	0.307138	-3.46251	0.000535167	0.00538704
ENSSSCG00000006138	875.998	-2.63921	0.38405	-6.87204	6.32908e-12	8.71919e-10
ENSSSCG00000006159	712.138	1.63572	0.233257	7.01252	2.34061e-12	3.57178e-10
ENSSSCG00000006163	199.918	-1.00052	0.291983	-3.42665	0.000611082	0.00597355
ENSSSCG00000006169	173.753	1.28868	0.481344	2.67725	0.00742286	0.0411043
ENSSSCG00000006172	8124.44	-1.02176	0.348701	-2.93019	0.00338756	0.0227573
ENSSSCG00000006184	640.224	-1.10651	0.288194	-3.83947	0.000123301	0.00165721
ENSSSCG00000006192	567.662	-1.12883	0.350791	-3.21795	0.0012911	0.010798
ENSSSCG00000006219	858.282	-1.00957	0.270837	-3.72758	0.000193331	0.00240141
ENSSSCG00000006243	107.261	-4.56761	0.635651	-7.18572	6.68544e-13	1.13914e-10
ENSSSCG00000006277	1031.22	1.25871	0.44557	2.82494	0.00472892	0.0293898
ENSSSCG00000006287	880.08	2.73837	0.427328	6.40814	1.47306e-10	1.43248e-08
ENSSSCG00000006306	4293.79	-1.21876	0.261927	-4.65303	3.27085e-06	8.61715e-05
ENSSSCG00000006336	1617.45	-1.25592	0.334909	-3.75004	0.000176805	0.00223405
ENSSSCG00000006337	1829.29	-1.90652	0.167097	-11.4096	3.74256e-30	9.2806e-27
ENSSSCG00000006345	166.956	-1.23251	0.453977	-2.71492	0.00662927	0.0379652
ENSSSCG00000006357	442.531	1.22981	0.452035	2.7206	0.00651632	0.0375282
ENSSSCG00000006359	352.546	-1.47929	0.538253	-2.74831	0.00599033	0.0352901
ENSSSCG00000006372	511.53	1.27803	0.3619	3.53144	0.000413299	0.00442235
ENSSSCG00000006379	245.749	1.44182	0.444998	3.24005	0.00119508	0.0101359
ENSSSCG00000006381	127.053	1.29241	0.462155	2.79649	0.00516605	0.0314176
ENSSSCG00000006391	543.493	-1.51197	0.421459	-3.58747	0.000333906	0.00372345
ENSSSCG00000006392	1540.08	1.11324	0.347514	3.20343	0.001358	0.0112438
ENSSSCG00000006396	1122.15	-1.33334	0.298433	-4.46782	7.90205e-06	0.000177532
ENSSSCG00000006418	782.136	1.0944	0.295827	3.69945	0.000216065	0.00263448
ENSSSCG00000006457	263.927	3.0182	0.425179	7.09865	1.25982e-12	2.06548e-10
ENSSSCG00000006462	617.744	1.56277	0.34734	4.49925	6.81928e-06	0.000156938
ENSSSCG00000006511	195.983	-1.33666	0.333932	-4.00278	6.26016e-05	0.000950911
ENSSSCG00000006525	1376.56	-1.60655	0.506577	-3.17139	0.00151712	0.0123347
ENSSSCG00000006542	208.025	-2.81891	0.731565	-3.85326	0.000116557	0.00158237
ENSSSCG00000006560	435.483	-2.54328	0.402751	-6.31477	2.7057e-10	2.45094e-08
ENSSSCG00000006580	2727.55	-2.72145	0.584672	-4.65466	3.24508e-06	8.56063e-05
ENSSSCG00000006587	129.099	-1.06805	0.3445	-3.10029	0.00193332	0.0148771
ENSSSCG00000006590	269.285	-5.16835	1.76984	-2.92023	0.00349773	0.0233318
ENSSSCG00000006610	2882.22	-1.15333	0.186446	-6.18588	6.17574e-10	5.14766e-08
ENSSSCG00000006614	822.776	-1.77795	0.679762	-2.61556	0.00890823	0.047176
ENSSSCG00000006624	1180.3	1.07869	0.244914	4.40434	1.06105e-05	0.000228546
ENSSSCG00000006634	135.447	1.20772	0.396856	3.04321	0.00234069	0.0172684
ENSSSCG00000006664	1202.22	-1.82369	0.432798	-4.21372	2.51204e-05	0.000454688
ENSSSCG00000006726	256.067	1.06827	0.368156	2.90167	0.00371178	0.0243339
ENSSSCG00000006731	209.885	-2.88202	0.629246	-4.58012	4.6472e-06	0.000115095
ENSSSCG00000006735	2012.88	-1.36299	0.331249	-4.11469	3.87703e-05	0.000652908
ENSSSCG00000006736	771.823	1.99649	0.52401	3.81003	0.000138952	0.00183265
ENSSSCG00000006740	43498.7	-1.09898	0.285089	-3.85485	0.000115802	0.00157456
ENSSSCG00000006755	116.505	-1.08876	0.415219	-2.62214	0.00873804	0.046573
ENSSSCG00000006788	117.54	1.80742	0.427198	4.23086	2.32797e-05	0.000426035
ENSSSCG00000006821	1005.84	-1.87488	0.329343	-5.69279	1.24982e-08	7.27094e-07
ENSSSCG00000006852	475.754	-1.07125	0.407574	-2.62836	0.00857975	0.0459021
ENSSSCG00000006862	2494.21	1.49913	0.379524	3.95003	7.81413e-05	0.0011433
ENSSSCG00000006871	724.103	-1.64128	0.370018	-4.43568	9.17832e-06	0.000201862
ENSSSCG00000006873	391.831	-1.6258	0.369846	-4.39588	1.10324e-05	0.000235334
ENSSSCG00000006893	978.546	-1.57952	0.527827	-2.9925	0.00276704	0.0195278
ENSSSCG00000006919	3706.02	3.95997	0.453309	8.73569	2.42164e-18	1.20101e-15
ENSSSCG00000006923	2178.1	2.74439	0.381427	7.19506	6.24334e-13	1.08645e-10
ENSSSCG00000006955	586.316	1.30516	0.38628	3.37879	0.000728064	0.006829
ENSSSCG00000006982	682.878	-1.3621	0.462797	-2.94318	0.00324856	0.02204
ENSSSCG00000006984	1341.77	-1.33049	0.364152	-3.65365	0.000258536	0.00300108
ENSSSCG00000006987	315.516	-1.85385	0.472853	-3.92056	8.83421e-05	0.00126263
ENSSSCG00000006996	1513.8	-1.14184	0.284422	-4.01458	5.95525e-05	0.00091769
ENSSSCG00000007007	622.712	5.61293	1.02143	5.49519	3.90296e-08	1.99041e-06
ENSSSCG00000007039	5331.24	-1.51529	0.396104	-3.82549	0.000130512	0.00173882
ENSSSCG00000007052	689.007	-1.22572	0.37008	-3.31204	0.00092618	0.00828758
ENSSSCG00000007056	1086.36	-1.34937	0.172055	-7.84269	4.40979e-15	1.32548e-12
ENSSSCG00000007072	201.647	-2.20653	0.427991	-5.15555	2.52887e-07	9.62911e-06
ENSSSCG00000007135	167.015	1.07195	0.246357	4.3512	1.35398e-05	0.000279149
ENSSSCG00000007165	1203.44	1.12865	0.406173	2.77874	0.00545708	0.0328053
ENSSSCG00000007189	2265.51	-2.39378	0.321232	-7.45187	9.20298e-14	2.05133e-11
ENSSSCG00000007191	105.554	-1.73427	0.49262	-3.52049	0.000430742	0.00457444
ENSSSCG00000007199	810.016	1.21329	0.34327	3.53451	0.000408531	0.00438077
ENSSSCG00000007235	286.457	-1.73569	0.456437	-3.80269	0.000143133	0.00187671
ENSSSCG00000007236	164.794	1.05628	0.339182	3.1142	0.00184444	0.014349
ENSSSCG00000007239	221.709	1.40878	0.288699	4.87978	1.06206e-06	3.28691e-05
ENSSSCG00000007240	164.369	1.149	0.439876	2.6121	0.00899891	0.0475041
ENSSSCG00000007278	610.428	-1.3726	0.252503	-5.43599	5.44916e-08	2.6529e-06
ENSSSCG00000007336	150.342	1.43631	0.533445	2.69252	0.00709153	0.0398561
ENSSSCG00000007425	129.249	1.0916	0.25778	4.2346	2.28962e-05	0.00042135
ENSSSCG00000007427	369.501	1.19433	0.300235	3.978	6.94972e-05	0.0010413
ENSSSCG00000007456	771.275	-1.81722	0.283377	-6.41274	1.42931e-10	1.40527e-08
ENSSSCG00000007485	427.903	1.67906	0.327396	5.12852	2.92034e-07	1.09309e-05
ENSSSCG00000007497	451.103	2.53358	0.304483	8.32093	8.72746e-17	3.32953e-14
ENSSSCG00000007504	300.91	1.77321	0.422739	4.19457	2.73395e-05	0.000488613
ENSSSCG00000007507	206.866	3.26197	0.639498	5.10083	3.38174e-07	1.24466e-05
ENSSSCG00000007520	744.619	2.04281	0.46952	4.35083	1.35621e-05	0.000279149
ENSSSCG00000007522	879.926	1.10965	0.255729	4.33915	1.43035e-05	0.00029073
ENSSSCG00000007541	451.523	1.03748	0.267024	3.88533	0.000102193	0.00142678
ENSSSCG00000007554	1434.4	-1.55524	0.459605	-3.38386	0.000714741	0.00672066
ENSSSCG00000007557	631.545	1.36905	0.261766	5.23007	1.69443e-07	6.83213e-06
ENSSSCG00000007559	441.288	1.34048	0.484585	2.76624	0.00567064	0.0338248
ENSSSCG00000007575	110.422	1.31249	0.300215	4.37184	1.23204e-05	0.000256735
ENSSSCG00000007599	2244.04	1.1869	0.373431	3.17837	0.00148107	0.0120861
ENSSSCG00000007652	250.993	1.1904	0.272657	4.36592	1.26589e-05	0.000263236
ENSSSCG00000007674	459.956	-1.31877	0.500989	-2.63233	0.00848022	0.0454677
ENSSSCG00000007682	109.524	2.02902	0.616125	3.29319	0.000990575	0.00874545
ENSSSCG00000007695	240.079	-1.47124	0.483441	-3.04327	0.00234024	0.0172684
ENSSSCG00000007719	691.696	1.05891	0.306506	3.45479	0.000550726	0.00551226
ENSSSCG00000007727	352.87	1.27768	0.318901	4.00649	6.16265e-05	0.00094042
ENSSSCG00000007797	811.876	1.44103	0.315947	4.56099	5.09137e-06	0.000123475
ENSSSCG00000007800	174.552	1.08115	0.398849	2.71067	0.00671475	0.0383772
ENSSSCG00000007811	252.209	1.0174	0.227893	4.46438	8.02997e-06	0.000179795
ENSSSCG00000007826	812.527	1.20733	0.26666	4.5276	5.96579e-06	0.000140724
ENSSSCG00000007836	1434.11	-6.2233	0.832631	-7.47426	7.76406e-14	1.77038e-11
ENSSSCG00000007842	109.771	1.71533	0.487768	3.51669	0.000436957	0.00461678
ENSSSCG00000007866	359.574	-3.02052	0.416888	-7.24541	4.31147e-13	7.71027e-11
ENSSSCG00000007899	219.364	-3.13691	1.16512	-2.69235	0.00709498	0.0398613
ENSSSCG00000007901	2072.7	2.45892	0.339718	7.23811	4.54986e-13	8.05895e-11
ENSSSCG00000007909	933.602	1.2012	0.363951	3.30044	0.000965333	0.00856452
ENSSSCG00000007956	102.513	1.04552	0.352014	2.9701	0.00297705	0.0206789
ENSSSCG00000007991	630.091	1.02143	0.247919	4.12	3.7888e-05	0.000644063
ENSSSCG00000008004	989.919	1.16992	0.177613	6.58694	4.48989e-11	4.94835e-09
ENSSSCG00000008029	1153.32	2.12787	0.375487	5.66695	1.45362e-08	8.33435e-07
ENSSSCG00000008047	105.21	1.49939	0.321373	4.66557	3.0776e-06	8.16223e-05
ENSSSCG00000008051	887.908	-1.03432	0.192445	-5.37463	7.67389e-08	3.56522e-06
ENSSSCG00000008073	296.362	-1.2551	0.339384	-3.69816	0.00021717	0.00264308
ENSSSCG00000008089	199.929	-2.25865	0.318064	-7.10124	1.23643e-12	2.04402e-10
ENSSSCG00000008090	161.22	-4.32057	0.6147	-7.02875	2.08398e-12	3.26046e-10
ENSSSCG00000008153	619.729	-2.28293	0.460593	-4.95649	7.17764e-07	2.33426e-05
ENSSSCG00000008162	6425.55	-2.61819	0.482601	-5.42516	5.79024e-08	2.78803e-06
ENSSSCG00000008181	805.836	-1.05853	0.244064	-4.33712	1.44359e-05	0.000292225
ENSSSCG00000008202	2350.76	-1.25553	0.430755	-2.91472	0.00356008	0.0236169
ENSSSCG00000008217	351.417	1.15304	0.369211	3.12299	0.00179021	0.0139985
ENSSSCG00000008228	627.633	2.47168	0.571794	4.32268	1.54145e-05	0.00030733
ENSSSCG00000008230	233.469	1.15769	0.318355	3.63649	0.000276382	0.00317663
ENSSSCG00000008240	137.889	-1.7205	0.457358	-3.76182	0.000168682	0.00215197
ENSSSCG00000008261	219.163	-2.6315	0.468255	-5.61982	1.91161e-08	1.07734e-06
ENSSSCG00000008309	859.865	1.33207	0.476596	2.79498	0.00519031	0.0315168
ENSSSCG00000008311	4766.98	3.68698	0.53975	6.8309	8.43834e-12	1.12349e-09
ENSSSCG00000008314	2805.5	2.38004	0.265109	8.97758	2.76784e-19	1.66389e-16
ENSSSCG00000008335	1251.35	-1.08662	0.223451	-4.86291	1.1567e-06	3.54115e-05
ENSSSCG00000008336	20332.3	-1.90517	0.184266	-10.3392	4.68245e-25	6.1927e-22
ENSSSCG00000008340	3182.29	-1.12311	0.247728	-4.53362	5.79809e-06	0.000137422
ENSSSCG00000008347	476.124	-1.39274	0.333048	-4.1818	2.89206e-05	0.0005118
ENSSSCG00000008348	155.505	1.5957	0.375359	4.25113	2.1269e-05	0.000397302
ENSSSCG00000008414	2402.68	-1.03509	0.180843	-5.72372	1.04217e-08	6.15312e-07
ENSSSCG00000008428	521.932	-1.07949	0.314623	-3.43107	0.000601214	0.00589565
ENSSSCG00000008491	822.061	-1.43269	0.168682	-8.49346	2.00573e-17	8.84216e-15
ENSSSCG00000008504	3920.95	-1.50524	0.381387	-3.94675	7.92206e-05	0.00115642
ENSSSCG00000008535	1952	1.07803	0.29299	3.67942	0.000233768	0.00278373
ENSSSCG00000008568	354.085	1.19308	0.304444	3.9189	8.89547e-05	0.00126956
ENSSSCG00000008614	2892.02	-1.65254	0.329068	-5.02189	5.11655e-07	1.75914e-05
ENSSSCG00000008617	1423.98	1.1467	0.255707	4.48444	7.31072e-06	0.000165938
ENSSSCG00000008634	1279.05	-1.61974	0.444321	-3.64542	0.000266954	0.00308436
ENSSSCG00000008698	1100.48	-1.17269	0.335509	-3.49527	0.000473588	0.00488054
ENSSSCG00000008728	213.915	1.1074	0.258425	4.28519	1.82583e-05	0.000352343
ENSSSCG00000008745	271.123	1.08655	0.304369	3.56985	0.00035719	0.00393663
ENSSSCG00000008747	296.799	-1.39053	0.405624	-3.42814	0.000607741	0.00595376
ENSSSCG00000008748	994.419	-1.32493	0.251428	-5.26963	1.36698e-07	5.72111e-06
ENSSSCG00000008749	263.59	-2.72939	0.373886	-7.30006	2.87639e-13	5.3832e-11
ENSSSCG00000008771	905.794	-1.00431	0.262361	-3.82798	0.000129199	0.00172712
ENSSSCG00000008772	1312.52	1.34369	0.239579	5.60854	2.04037e-08	1.1338e-06
ENSSSCG00000008803	1420.5	-1.91285	0.340982	-5.60982	2.02539e-08	1.12864e-06
ENSSSCG00000008830	687.507	-2.17398	0.450901	-4.82141	1.4255e-06	4.19751e-05
ENSSSCG00000008832	105.089	-4.91432	0.401418	-12.2424	1.84507e-34	1.22009e-30
ENSSSCG00000008834	602.535	1.57096	0.366548	4.28584	1.82053e-05	0.000352004
ENSSSCG00000008835	322.476	1.19948	0.236192	5.07843	3.8056e-07	1.36767e-05
ENSSSCG00000008857	2922.2	-1.22888	0.291286	-4.21881	2.45599e-05	0.000446581
ENSSSCG00000008874	463.717	-2.10506	0.319328	-6.59215	4.33514e-11	4.80449e-09
ENSSSCG00000008875	620.321	-2.32234	0.267283	-8.68871	3.66591e-18	1.77377e-15
ENSSSCG00000008877	1008.46	-1.05543	0.209227	-5.04442	4.54892e-07	1.58597e-05
ENSSSCG00000008881	2660.81	1.12411	0.305099	3.6844	0.000229243	0.00274964
ENSSSCG00000008923	117.95	1.73991	0.367706	4.73179	2.22549e-06	6.19205e-05
ENSSSCG00000008943	309.663	1.96967	0.310906	6.33526	2.3694e-10	2.20676e-08
ENSSSCG00000008952	1818.62	1.25837	0.326532	3.85374	0.000116326	0.0015806
ENSSSCG00000008972	294.238	-1.70498	0.558646	-3.05198	0.00227336	0.0168568
ENSSSCG00000008973	2118.12	-1.91646	0.51305	-3.73543	0.000187398	0.00234697
ENSSSCG00000008978	132.784	2.56713	0.962114	2.66822	0.00762542	0.0419387
ENSSSCG00000008991	430.805	-1.00312	0.298467	-3.36091	0.000776854	0.00717803
ENSSSCG00000009010	2932.2	-1.02228	0.217663	-4.69664	2.64479e-06	7.1579e-05
ENSSSCG00000009023	866.295	1.60598	0.33467	4.7987	1.59699e-06	4.61151e-05
ENSSSCG00000009051	110.6	1.95308	0.501052	3.89795	9.70089e-05	0.0013707
ENSSSCG00000009074	150.195	-1.41022	0.21213	-6.64789	2.97329e-11	3.51095e-09
ENSSSCG00000009077	1054.56	-1.51775	0.332252	-4.56808	4.92218e-06	0.0001207
ENSSSCG00000009084	199.916	-1.05488	0.399372	-2.64134	0.00825799	0.0445895
ENSSSCG00000009125	9177.25	1.90187	0.377157	5.04265	4.59136e-07	1.59795e-05
ENSSSCG00000009134	371.555	-2.20862	0.428682	-5.15212	2.57554e-07	9.76441e-06
ENSSSCG00000009186	563.228	-1.17862	0.309533	-3.80773	0.000140246	0.00184534
ENSSSCG00000009209	224.654	-1.78247	0.357151	-4.9908	6.01294e-07	2.02865e-05
ENSSSCG00000009216	5051.14	3.23609	1.00116	3.23235	0.00122775	0.0103599
ENSSSCG00000009239	1881.03	4.08912	0.619454	6.60117	4.07938e-11	4.54644e-09
ENSSSCG00000009240	634.773	1.42698	0.518143	2.75403	0.00588657	0.0348383
ENSSSCG00000009245	474.277	-1.81208	0.462508	-3.91793	8.93118e-05	0.00127374
ENSSSCG00000009300	323.702	1.01212	0.225535	4.48764	7.20151e-06	0.000164211
ENSSSCG00000009320	1410.49	1.03505	0.290558	3.56229	0.000367639	0.00402496
ENSSSCG00000009322	619.813	1.4499	0.242733	5.97323	2.32608e-09	1.65988e-07
ENSSSCG00000009330	121.443	1.48021	0.520697	2.84276	0.00447252	0.0281491
ENSSSCG00000009354	366.012	1.13637	0.283041	4.01487	5.94781e-05	0.000917518
ENSSSCG00000009369	1625.32	-1.30195	0.250205	-5.20356	1.95507e-07	7.69538e-06
ENSSSCG00000009378	156.785	-2.1809	0.468955	-4.65055	3.31047e-06	8.69842e-05
ENSSSCG00000009380	403.822	1.49605	0.462577	3.23416	0.00122002	0.0103166
ENSSSCG00000009388	110.537	1.1974	0.310236	3.85963	0.000113557	0.00154971
ENSSSCG00000009428	508.257	1.02797	0.302112	3.40261	0.00066746	0.0063751
ENSSSCG00000009468	216.294	1.25543	0.318221	3.94516	7.97464e-05	0.00116306
ENSSSCG00000009475	1336.16	-1.98045	0.331079	-5.9818	2.20687e-09	1.60956e-07
ENSSSCG00000009492	270.47	-1.37219	0.318244	-4.31177	1.61951e-05	0.000319822
ENSSSCG00000009517	127.062	1.54076	0.468176	3.29099	0.000998367	0.00879858
ENSSSCG00000009526	129.279	-1.79871	0.395299	-4.55024	5.35839e-06	0.000129161
ENSSSCG00000009542	185.671	1.48263	0.373197	3.97279	7.10344e-05	0.00105715
ENSSSCG00000009589	217.663	1.04753	0.347342	3.01584	0.00256266	0.0184798
ENSSSCG00000009638	1661.73	1.1898	0.282094	4.21774	2.46761e-05	0.000448283
ENSSSCG00000009642	7548.87	2.15978	0.560912	3.85047	0.000117892	0.0015975
ENSSSCG00000009652	371.936	-1.13501	0.24264	-4.67777	2.90012e-06	7.7537e-05
ENSSSCG00000009658	4071.75	-1.21343	0.208223	-5.82755	5.62472e-09	3.61111e-07
ENSSSCG00000009668	14961.9	1.53334	0.350063	4.3802	1.18573e-05	0.000249707
ENSSSCG00000009748	201.297	1.77016	0.451346	3.92196	8.78315e-05	0.00125805
ENSSSCG00000009751	129.292	-2.28429	0.508674	-4.49067	7.10006e-06	0.000162458
ENSSSCG00000009765	820.81	1.14554	0.362825	3.15728	0.00159251	0.0128476
ENSSSCG00000009844	832.031	-1.49128	0.57553	-2.59115	0.00956567	0.0497806
ENSSSCG00000009855	810.286	1.51579	0.555834	2.72706	0.00639015	0.0370233
ENSSSCG00000009896	208.216	-1.61404	0.464026	-3.47833	0.000504546	0.00514083
ENSSSCG00000009904	322.351	1.41658	0.368038	3.84901	0.000118595	0.00160374
ENSSSCG00000009919	273.303	2.2701	0.478587	4.74334	2.1022e-06	5.87371e-05
ENSSSCG00000009937	1116.24	1.93601	0.346742	5.58343	2.3582e-08	1.29232e-06
ENSSSCG00000009956	1346.06	1.12297	0.217544	5.16202	2.44306e-07	9.33821e-06
ENSSSCG00000009975	219.24	1.82325	0.291957	6.24492	4.24006e-10	3.6602e-08
ENSSSCG00000010008	184.507	1.08041	0.386117	2.79814	0.00513978	0.0312962
ENSSSCG00000010023	178.721	-2.50916	0.425578	-5.8959	3.72644e-09	2.5417e-07
ENSSSCG00000010036	1845.07	-1.47273	0.394075	-3.73718	0.000186098	0.00233511
ENSSSCG00000010073	695.018	2.228	0.572232	3.89352	9.87996e-05	0.00138908
ENSSSCG00000010102	214.658	1.19728	0.389948	3.07037	0.00213796	0.0160655
ENSSSCG00000010104	512.8	1.54273	0.49493	3.11707	0.0018266	0.014227
ENSSSCG00000010133	1544.09	1.03941	0.257808	4.03173	5.53675e-05	0.000866231
ENSSSCG00000010142	608.285	1.53224	0.376473	4.07	4.70139e-05	0.000763629
ENSSSCG00000010143	853.57	1.17542	0.291634	4.03047	5.56662e-05	0.000869532
ENSSSCG00000010162	186.817	2.6146	0.490567	5.32975	9.83506e-08	4.36483e-06
ENSSSCG00000010184	2384.73	2.23205	0.304675	7.32599	2.37144e-13	4.48055e-11
ENSSSCG00000010252	694.384	2.46203	0.322921	7.62424	2.45478e-14	6.08725e-12
ENSSSCG00000010261	2408.63	-1.52868	0.32383	-4.72064	2.35104e-06	6.47875e-05
ENSSSCG00000010271	138.08	1.41885	0.379206	3.74163	0.000182831	0.00229702
ENSSSCG00000010278	255.31	1.33826	0.455966	2.935	0.00333553	0.0224839
ENSSSCG00000010283	2444.54	-2.06552	0.29657	-6.9647	3.29102e-12	4.87218e-10
ENSSSCG00000010312	596.757	-1.60709	0.269008	-5.97415	2.31292e-09	1.65645e-07
ENSSSCG00000010315	489.679	-1.87427	0.316372	-5.92425	3.13723e-09	2.18373e-07
ENSSSCG00000010322	780.443	1.39171	0.334987	4.15453	3.2596e-05	0.000567725
ENSSSCG00000010339	106.578	1.17857	0.354628	3.32341	0.000889236	0.00802578
ENSSSCG00000010348	239.901	-1.64881	0.6032	-2.73343	0.00626779	0.0364849
ENSSSCG00000010360	1786.45	-1.15224	0.173796	-6.62985	3.36026e-11	3.87563e-09
ENSSSCG00000010370	1130.67	-4.36618	0.970179	-4.50038	6.78306e-06	0.000156468
ENSSSCG00000010379	237.401	1.8003	0.442843	4.06533	4.79655e-05	0.0007755
ENSSSCG00000010416	234.394	-1.32238	0.351314	-3.7641	0.00016715	0.00213517
ENSSSCG00000010445	204.289	1.0967	0.357549	3.06727	0.00216022	0.0161898
ENSSSCG00000010446	119.597	1.3481	0.411707	3.27442	0.00105878	0.00921231
ENSSSCG00000010448	352.221	1.03012	0.397526	2.59132	0.00956072	0.0497793
ENSSSCG00000010449	293.761	1.0721	0.325595	3.29276	0.0009921	0.00875502
ENSSSCG00000010471	200.698	-1.89375	0.509087	-3.7199	0.000199304	0.00246036
ENSSSCG00000010475	570.012	-2.81143	0.913572	-3.0774	0.00208814	0.0157933
ENSSSCG00000010481	114.133	-3.70348	0.718103	-5.15731	2.50522e-07	9.55741e-06
ENSSSCG00000010483	219.67	-1.04787	0.351709	-2.97936	0.00288848	0.0201624
ENSSSCG00000010493	2765.54	-1.00057	0.329316	-3.03833	0.00237892	0.0174724
ENSSSCG00000010496	4742.5	-1.45126	0.392964	-3.6931	0.000221533	0.00268301
ENSSSCG00000010497	5036.64	-1.70169	0.31807	-5.35005	8.79277e-08	3.96237e-06
ENSSSCG00000010498	181.017	-2.34148	0.611917	-3.82647	0.000129995	0.0017331
ENSSSCG00000010499	109.012	-2.54178	0.5973	-4.25544	2.08639e-05	0.000390828
ENSSSCG00000010502	2112.67	-2.28738	0.455814	-5.01824	5.21471e-07	1.78669e-05
ENSSSCG00000010507	498.196	-3.07902	0.480154	-6.41256	1.43092e-10	1.40527e-08
ENSSSCG00000010536	1367.03	-1.42224	0.34541	-4.11754	3.82939e-05	0.000648477
ENSSSCG00000010537	1570.46	-1.4653	0.245992	-5.9567	2.57378e-09	1.82692e-07
ENSSSCG00000010545	313.949	-2.02702	0.489737	-4.139	3.48824e-05	0.000600692
ENSSSCG00000010607	849.181	-3.20364	0.653442	-4.90272	9.45174e-07	2.98098e-05
ENSSSCG00000010614	289.404	1.07528	0.329131	3.26704	0.00108679	0.00940239
ENSSSCG00000010627	2823.41	-1.33465	0.228278	-5.84659	5.01762e-09	3.26359e-07
ENSSSCG00000010628	1656.37	-1.16106	0.220232	-5.27201	1.34936e-07	5.6713e-06
ENSSSCG00000010640	100.114	1.10349	0.418033	2.63973	0.00829727	0.0447286
ENSSSCG00000010698	3306.71	-1.48608	0.26755	-5.5544	2.78569e-08	1.50579e-06
ENSSSCG00000010756	415.706	1.29304	0.368367	3.51019	0.000447793	0.00470017
ENSSSCG00000010768	707.35	1.06047	0.39835	2.66215	0.0077644	0.0425615
ENSSSCG00000010770	272.098	1.42222	0.41176	3.45401	0.000552308	0.00552531
ENSSSCG00000010799	835.859	-1.01252	0.24929	-4.0616	4.87367e-05	0.000784135
ENSSSCG00000010800	959.599	-1.21896	0.435724	-2.79755	0.00514925	0.0313346
ENSSSCG00000010829	618.197	1.36885	0.169301	8.0853	6.20106e-16	2.01666e-13
ENSSSCG00000010861	1175.85	2.03021	0.219514	9.24863	2.27381e-20	1.67066e-17
ENSSSCG00000010908	1193.33	1.22779	0.394719	3.11053	0.00186749	0.0145113
ENSSSCG00000010960	5466.12	-1.87331	0.434492	-4.31149	1.62155e-05	0.000319822
ENSSSCG00000010962	1722.86	-2.90662	0.396271	-7.33492	2.21856e-13	4.273e-11
ENSSSCG00000011043	106.093	-1.17904	0.432205	-2.72796	0.0063728	0.0369336
ENSSSCG00000011075	3666.4	1.08309	0.223123	4.85424	1.2085e-06	3.67139e-05
ENSSSCG00000011076	326.479	1.51224	0.377236	4.00873	6.10464e-05	0.000933004
ENSSSCG00000011079	1819.84	-1.30046	0.124991	-10.4044	2.36693e-25	3.61193e-22
ENSSSCG00000011080	228.832	1.05909	0.340681	3.10876	0.00187877	0.0145703
ENSSSCG00000011110	4689.28	-1.61547	0.379324	-4.25882	2.05506e-05	0.000385698
ENSSSCG00000011129	900.657	1.08554	0.248262	4.37256	1.22799e-05	0.00025616
ENSSSCG00000011133	2797.18	2.579	0.367733	7.01325	2.32848e-12	3.57178e-10
ENSSSCG00000011183	5195.01	-1.64494	0.263473	-6.24328	4.28481e-10	3.67974e-08
ENSSSCG00000011195	840.213	3.15267	0.376779	8.36744	5.88828e-17	2.33624e-14
ENSSSCG00000011254	271.831	2.48107	0.278011	8.92437	4.48252e-19	2.61542e-16
ENSSSCG00000011271	120.031	-1.83299	0.417779	-4.38747	1.14676e-05	0.00024331
ENSSSCG00000011272	19461.7	-1.41404	0.385889	-3.66436	0.000247956	0.00290223
ENSSSCG00000011287	139.688	1.68041	0.379014	4.43365	9.26504e-06	0.000203084
ENSSSCG00000011297	1003.23	-1.30343	0.260297	-5.00747	5.5149e-07	1.8798e-05
ENSSSCG00000011299	1566.51	1.29998	0.308255	4.21722	2.47329e-05	0.000448904
ENSSSCG00000011309	110.315	-1.35234	0.446896	-3.02608	0.00247743	0.0179829
ENSSSCG00000011322	118.224	1.39043	0.492867	2.82111	0.00478584	0.0296971
ENSSSCG00000011370	150.79	1.06471	0.275074	3.87063	0.000108556	0.00149344
ENSSSCG00000011379	381.768	-1.67589	0.366811	-4.5688	4.9053e-06	0.000120435
ENSSSCG00000011440	2757.48	-1.15806	0.22823	-5.07408	3.89377e-07	1.3918e-05
ENSSSCG00000011456	2420.88	2.14941	0.153367	14.0148	1.26612e-44	1.25587e-40
ENSSSCG00000011495	1102.9	-1.22245	0.288857	-4.23204	2.31585e-05	0.000424601
ENSSSCG00000011496	896.925	-1.21038	0.210389	-5.75305	8.76461e-09	5.23712e-07
ENSSSCG00000011514	1281.75	-1.08306	0.240905	-4.4958	6.93105e-06	0.000159326
ENSSSCG00000011516	2056.85	2.00524	0.22268	9.00505	2.15566e-19	1.33637e-16
ENSSSCG00000011522	688.845	-2.03183	0.330913	-6.14005	8.24947e-10	6.70709e-08
ENSSSCG00000011524	103.799	-3.19611	0.530948	-6.01963	1.74811e-09	1.30372e-07
ENSSSCG00000011527	363.866	-1.00482	0.305981	-3.28392	0.00102373	0.00897921
ENSSSCG00000011613	2147.28	1.50812	0.31764	4.74788	2.05558e-06	5.75968e-05
ENSSSCG00000011664	144.299	-1.03405	0.285151	-3.62631	0.000287505	0.00328166
ENSSSCG00000011676	4511.69	-1.23653	0.408001	-3.0307	0.00243987	0.0178211
ENSSSCG00000011680	10722.2	-1.8254	0.340617	-5.35912	8.36304e-08	3.81393e-06
ENSSSCG00000011681	2690.4	-1.4258	0.434268	-3.28324	0.00102623	0.00898028
ENSSSCG00000011689	727.629	-1.37816	0.272019	-5.06643	4.05351e-07	1.43441e-05
ENSSSCG00000011717	846.568	-1.21086	0.437117	-2.77011	0.00560378	0.0335145
ENSSSCG00000011723	2364.31	-1.02095	0.329592	-3.09762	0.00195084	0.0149692
ENSSSCG00000011739	1115.04	-1.18594	0.223723	-5.30092	1.1522e-07	4.9907e-06
ENSSSCG00000011740	249.523	-2.31131	0.437377	-5.28447	1.26071e-07	5.40173e-06
ENSSSCG00000011743	5153.82	-1.47828	0.309122	-4.78219	1.73395e-06	4.93515e-05
ENSSSCG00000011751	296.295	1.01	0.326691	3.09159	0.00199087	0.0152196
ENSSSCG00000011800	237.39	9.83729	2.16748	4.53858	5.66345e-06	0.000135038
ENSSSCG00000011831	11754.7	1.43294	0.218843	6.54782	5.83849e-11	6.26076e-09
ENSSSCG00000011837	491.564	-3.20366	0.494126	-6.48349	8.96249e-11	9.16484e-09
ENSSSCG00000011848	16625.5	1.46237	0.399993	3.656	0.000256185	0.00297901
ENSSSCG00000011850	5055.09	1.77102	0.658768	2.68838	0.00717989	0.040213
ENSSSCG00000011860	125.216	1.95033	0.467347	4.17319	3.00366e-05	0.000528249
ENSSSCG00000011895	778.101	1.41667	0.259046	5.46879	4.53116e-08	2.25852e-06
ENSSSCG00000011915	771.972	-1.00764	0.362762	-2.77769	0.00547461	0.0328908
ENSSSCG00000011928	3274.8	-1.41143	0.218776	-6.45147	1.10767e-10	1.11543e-08
ENSSSCG00000011946	3230.25	-1.3455	0.229082	-5.87344	4.26839e-09	2.87038e-07
ENSSSCG00000011961	2603.05	-1.46354	0.315249	-4.64248	3.44252e-06	8.97855e-05
ENSSSCG00000011965	172.759	-1.17777	0.274328	-4.2933	1.76035e-05	0.000343381
ENSSSCG00000012007	1501.74	-1.28529	0.221133	-5.81229	6.16236e-09	3.91824e-07
ENSSSCG00000012014	469.895	-1.14253	0.271667	-4.20564	2.6034e-05	0.000468659
ENSSSCG00000012038	133.439	4.0821	0.472317	8.6427	5.48977e-18	2.593e-15
ENSSSCG00000012066	155.675	-3.10252	0.523411	-5.92751	3.07557e-09	2.14835e-07
ENSSSCG00000012074	917.85	-1.16011	0.325917	-3.55953	0.000371518	0.00405847
ENSSSCG00000012104	390.294	1.055	0.278043	3.79437	0.000148019	0.00192804
ENSSSCG00000012126	1093.4	-1.62206	0.178883	-9.0677	1.2156e-19	7.77909e-17
ENSSSCG00000012147	505.761	-4.11992	0.955576	-4.31145	1.62184e-05	0.000319822
ENSSSCG00000012155	327.52	1.24459	0.339204	3.66916	0.000243349	0.00287013
ENSSSCG00000012173	69909.7	-1.15721	0.2557	-4.52567	6.02038e-06	0.000141675
ENSSSCG00000012202	1170.55	-3.61776	0.492465	-7.34622	2.0389e-13	4.0105e-11
ENSSSCG00000012265	214.769	1.40569	0.379804	3.70109	0.000214672	0.0026191
ENSSSCG00000012266	159.628	1.03853	0.261134	3.97699	6.97931e-05	0.00104239
ENSSSCG00000012323	2359.33	-1.11204	0.30137	-3.68994	0.000224307	0.00270704
ENSSSCG00000012352	119.084	-1.48333	0.472346	-3.14034	0.0016875	0.0134121
ENSSSCG00000012361	662.331	-1.66011	0.321289	-5.16704	2.37827e-07	9.10814e-06
ENSSSCG00000012377	106.249	-1.46785	0.483885	-3.03347	0.00241757	0.0177157
ENSSSCG00000012397	209.658	1.04185	0.376096	2.77016	0.00560282	0.0335145
ENSSSCG00000012399	1248.98	1.13177	0.233222	4.85276	1.21753e-06	3.68191e-05
ENSSSCG00000012409	242.964	-1.21827	0.378513	-3.21858	0.00128828	0.010779
ENSSSCG00000012425	435.142	-1.05357	0.194776	-5.40915	6.33261e-08	3.01986e-06
ENSSSCG00000012427	3208.86	1.01577	0.355984	2.8534	0.00432535	0.0275109
ENSSSCG00000012452	1232.36	-1.43682	0.328189	-4.37802	1.19762e-05	0.000251145
ENSSSCG00000012463	1325.68	-1.63386	0.300999	-5.42812	5.69523e-08	2.75553e-06
ENSSSCG00000012486	853.228	-1.17129	0.190441	-6.1504	7.72895e-10	6.33484e-08
ENSSSCG00000012525	204.722	2.02284	0.382285	5.29145	1.21354e-07	5.22215e-06
ENSSSCG00000012527	151.501	-1.38473	0.322717	-4.29084	1.77998e-05	0.000345849
ENSSSCG00000012571	321.761	-1.36389	0.296035	-4.60717	4.08184e-06	0.000103682
ENSSSCG00000012572	1359.04	-1.09256	0.352105	-3.10293	0.00191617	0.0147968
ENSSSCG00000012576	9037.35	-2.49421	0.351216	-7.10163	1.2329e-12	2.04402e-10
ENSSSCG00000012619	582.348	-1.16976	0.265947	-4.39846	1.09021e-05	0.000232805
ENSSSCG00000012652	329.608	1.08887	0.380582	2.86108	0.00422207	0.0269924
ENSSSCG00000012693	173.623	-1.31563	0.212068	-6.20379	5.51177e-10	4.65288e-08
ENSSSCG00000012739	800.519	-1.35201	0.285991	-4.72745	2.27353e-06	6.2992e-05
ENSSSCG00000012766	1622.09	-1.02694	0.278827	-3.68307	0.00023044	0.00275813
ENSSSCG00000012771	1190.73	-1.03259	0.31449	-3.28338	0.0010257	0.00898028
ENSSSCG00000012774	371.567	5.09337	0.424977	11.985	4.25614e-33	1.40722e-29
ENSSSCG00000012790	222.335	1.09391	0.326912	3.34618	0.000819326	0.00749059
ENSSSCG00000012841	1820.41	1.22381	0.307208	3.98366	6.78619e-05	0.00102221
ENSSSCG00000012893	1165.6	1.16298	0.392033	2.96653	0.0030118	0.0208472
ENSSSCG00000012934	681.58	1.16864	0.374135	3.12359	0.00178661	0.0139759
ENSSSCG00000012960	1184.11	1.89979	0.635674	2.98863	0.00280232	0.0197206
ENSSSCG00000012970	400.616	1.3525	0.302998	4.46372	8.05485e-06	0.000180149
ENSSSCG00000013003	258.02	1.33845	0.480413	2.78605	0.00533549	0.0322306
ENSSSCG00000013078	147.067	-1.99119	0.49172	-4.04945	5.13385e-05	0.000818276
ENSSSCG00000013088	351.686	2.47881	0.581494	4.26283	2.01857e-05	0.00038065
ENSSSCG00000013095	398.687	9.64706	1.81901	5.30347	1.13623e-07	4.94311e-06
ENSSSCG00000013114	463.703	1.29627	0.446314	2.90439	0.00367975	0.0242039
ENSSSCG00000013145	1101.8	1.38102	0.426911	3.23491	0.0012168	0.010294
ENSSSCG00000013147	349.533	1.0265	0.216266	4.74648	2.06987e-06	5.79154e-05
ENSSSCG00000013181	9937.09	1.68278	0.315317	5.3368	9.46021e-08	4.20789e-06
ENSSSCG00000013232	1237.32	-1.08725	0.272694	-3.98706	6.68967e-05	0.00100843
ENSSSCG00000013237	477.695	1.31083	0.29791	4.40009	1.08205e-05	0.000231811
ENSSSCG00000013263	1317.26	1.31586	0.276968	4.75094	2.02469e-06	5.6892e-05
ENSSSCG00000013270	3023.79	1.03526	0.211749	4.8891	1.01299e-06	3.15474e-05
ENSSSCG00000013292	244.983	-1.60879	0.205673	-7.82207	5.19611e-15	1.49392e-12
ENSSSCG00000013300	1163.38	1.04015	0.247089	4.20963	2.55788e-05	0.000461302
ENSSSCG00000013349	524.868	1.16457	0.223132	5.21919	1.79709e-07	7.14441e-06
ENSSSCG00000013351	1220.34	-1.14186	0.37409	-3.05237	0.00227041	0.0168501
ENSSSCG00000013361	1805.29	-1.89393	0.410915	-4.60905	4.04516e-06	0.000103014
ENSSSCG00000013362	1213.01	-1.01843	0.326174	-3.12236	0.00179407	0.0140231
ENSSSCG00000013366	2715.63	-1.89628	0.344614	-5.50261	3.74205e-08	1.92318e-06
ENSSSCG00000013380	924.72	-1.44415	0.207771	-6.95071	3.63441e-12	5.3407e-10
ENSSSCG00000013408	1389.29	1.85981	0.472506	3.93605	8.28354e-05	0.00120007
ENSSSCG00000013425	363.288	-2.03868	0.704926	-2.89204	0.00382746	0.0249357
ENSSSCG00000013517	237.175	-1.38072	0.532914	-2.59088	0.00957307	0.0498061
ENSSSCG00000013551	8177.48	2.35113	0.423017	5.55801	2.72871e-08	1.47902e-06
ENSSSCG00000013573	582.121	1.86875	0.50719	3.68452	0.000229138	0.00274964
ENSSSCG00000013595	846.324	1.31366	0.307321	4.27457	1.91508e-05	0.000364951
ENSSSCG00000013598	484.79	1.1743	0.309764	3.79094	0.000150075	0.00194852
ENSSSCG00000013886	1180.37	1.94527	0.382406	5.08693	3.63904e-07	1.32461e-05
ENSSSCG00000013888	363.487	1.35105	0.412141	3.27813	0.00104497	0.00911612
ENSSSCG00000014060	5621.4	-1.08759	0.296598	-3.66688	0.000245523	0.00288701
ENSSSCG00000014066	237.61	-3.2472	0.922092	-3.52156	0.000429012	0.00455851
ENSSSCG00000014076	777.147	-1.635	0.381836	-4.28194	1.85275e-05	0.000356497
ENSSSCG00000014123	639.085	-1.13362	0.315958	-3.58787	0.000333387	0.00371976
ENSSSCG00000014141	151.936	-1.10101	0.407313	-2.70309	0.00686981	0.0389826
ENSSSCG00000014182	374.28	1.88795	0.352043	5.36285	8.19212e-08	3.76193e-06
ENSSSCG00000014219	2176.77	-2.36821	0.196126	-12.0749	1.43254e-33	7.1047e-30
ENSSSCG00000014247	7005.37	1.61501	0.257545	6.27077	3.59263e-10	3.13967e-08
ENSSSCG00000014256	159.637	-2.13711	0.719398	-2.97069	0.00297127	0.0206489
ENSSSCG00000014258	977.403	-1.09367	0.360894	-3.03045	0.00244189	0.0178293
ENSSSCG00000014259	316.839	-1.0467	0.210173	-4.9802	6.35195e-07	2.12138e-05
ENSSSCG00000014277	3593.05	2.32626	0.401639	5.79191	6.95889e-09	4.35491e-07
ENSSSCG00000014286	594.526	-1.65205	0.382978	-4.31369	1.6055e-05	0.000318182
ENSSSCG00000014293	455.098	-1.73575	0.459175	-3.78014	0.00015674	0.00202336
ENSSSCG00000014303	1352.9	1.57325	0.29408	5.34973	8.80837e-08	3.96237e-06
ENSSSCG00000014326	110.478	-1.9045	0.548908	-3.46962	0.000521201	0.00527261
ENSSSCG00000014335	232.334	1.11319	0.241111	4.61693	3.89454e-06	0.000100077
ENSSSCG00000014349	599.414	1.1951	0.285922	4.17981	2.91757e-05	0.000514935
ENSSSCG00000014369	603.199	1.61388	0.458541	3.51961	0.000432189	0.00458361
ENSSSCG00000014450	453.239	1.03765	0.355417	2.91953	0.00350565	0.0233529
ENSSSCG00000014540	65013.7	1.34657	0.364525	3.69404	0.000220721	0.00267644
ENSSSCG00000014618	934.562	2.49568	0.384003	6.49913	8.07866e-11	8.48369e-09
ENSSSCG00000014803	386.998	1.08727	0.322559	3.37076	0.0007496	0.00699133
ENSSSCG00000014833	289.739	1.8384	0.40265	4.56577	4.97675e-06	0.000121737
ENSSSCG00000014840	316.768	1.5057	0.347543	4.33241	1.47486e-05	0.000297039
ENSSSCG00000014852	2247.79	1.04747	0.290857	3.60134	0.000316583	0.00355627
ENSSSCG00000014894	228.96	-1.47779	0.56677	-2.60739	0.00912347	0.0480746
ENSSSCG00000014899	1014.46	1.22994	0.384854	3.19586	0.00139416	0.0114857
ENSSSCG00000014909	984.388	1.75261	0.258654	6.7759	1.23633e-11	1.61357e-09
ENSSSCG00000014933	699.677	-2.84201	0.433235	-6.55997	5.38169e-11	5.83399e-09
ENSSSCG00000014957	575.886	1.51112	0.415237	3.63918	0.000273504	0.00314903
ENSSSCG00000014965	2955.27	3.6401	0.304641	11.9488	6.58451e-33	1.86605e-29
ENSSSCG00000014998	701.007	-1.19047	0.326015	-3.65157	0.000260638	0.00302194
ENSSSCG00000015021	208.584	1.53727	0.358012	4.2939	1.75564e-05	0.000342799
ENSSSCG00000015048	159.102	-1.72709	0.407754	-4.23562	2.27922e-05	0.000419825
ENSSSCG00000015085	611.962	1.06707	0.34148	3.12484	0.00177904	0.0139331
ENSSSCG00000015093	137.503	1.30784	0.502861	2.6008	0.00930066	0.0486696
ENSSSCG00000015126	159.377	-3.75624	0.989559	-3.79588	0.000147122	0.00191888
ENSSSCG00000015144	812.554	1.70458	0.445975	3.82214	0.000132298	0.00175789
ENSSSCG00000015175	1946.14	-2.00347	0.362512	-5.52664	3.26429e-08	1.70863e-06
ENSSSCG00000015268	3695.74	2.97826	0.510571	5.8332	5.4375e-09	3.51365e-07
ENSSSCG00000015270	3903.66	-1.64623	0.463448	-3.55214	0.000382111	0.00414678
ENSSSCG00000015299	2253.54	-2.14081	0.381027	-5.61853	1.92587e-08	1.08231e-06
ENSSSCG00000015301	507.274	2.43694	0.479949	5.07749	3.82451e-07	1.37198e-05
ENSSSCG00000015302	1481.77	3.15092	0.651635	4.83541	1.32871e-06	3.95187e-05
ENSSSCG00000015303	1692.94	1.64837	0.336804	4.89415	9.87338e-07	3.09171e-05
ENSSSCG00000015311	2886.76	-1.21877	0.249309	-4.88858	1.01567e-06	3.15814e-05
ENSSSCG00000015331	1356.2	-1.56266	0.204775	-7.63111	2.32747e-14	5.91954e-12
ENSSSCG00000015345	139.069	-1.41201	0.313607	-4.50247	6.71683e-06	0.000155846
ENSSSCG00000015346	1665.32	-1.50247	0.287388	-5.22803	1.71326e-07	6.89406e-06
ENSSSCG00000015363	3967.93	-5.12453	0.619792	-8.26815	1.36051e-16	4.99812e-14
ENSSSCG00000015375	4777.33	-1.00629	0.269653	-3.73179	0.000190126	0.00236769
ENSSSCG00000015394	347.836	-1.02208	0.201672	-5.06805	4.01903e-07	1.42766e-05
ENSSSCG00000015396	581.577	1.48052	0.415785	3.56079	0.000369737	0.00404569
ENSSSCG00000015402	613.453	-1.12066	0.383309	-2.92366	0.0034594	0.0231537
ENSSSCG00000015412	597.198	1.3663	0.303498	4.50185	6.73633e-06	0.000156071
ENSSSCG00000015433	996.53	1.42045	0.276289	5.14118	2.73016e-07	1.02968e-05
ENSSSCG00000015436	145.924	1.91845	0.575824	3.33165	0.000863315	0.00784537
ENSSSCG00000015446	1009.52	-1.05816	0.273016	-3.87581	0.000106271	0.001466
ENSSSCG00000015485	6748.9	-2.0292	0.35862	-5.65836	1.5283e-08	8.6624e-07
ENSSSCG00000015507	260.409	-1.1041	0.375958	-2.93676	0.00331658	0.0223866
ENSSSCG00000015522	332.568	-1.41954	0.542024	-2.61896	0.00881989	0.0468834
ENSSSCG00000015570	12531.5	-1.31101	0.32824	-3.99406	6.49502e-05	0.000981327
ENSSSCG00000015649	322.38	-1.12852	0.243634	-4.63204	3.62079e-06	9.41406e-05
ENSSSCG00000015655	308.299	-11.6512	1.30797	-8.90784	5.20364e-19	2.94942e-16
ENSSSCG00000015696	127.083	1.40235	0.40863	3.43184	0.00059951	0.00588767
ENSSSCG00000015735	373.842	1.93334	0.565302	3.42001	0.000626182	0.00607443
ENSSSCG00000015741	144.898	1.46027	0.389061	3.75331	0.000174516	0.00220793
ENSSSCG00000015743	1161.58	-1.35767	0.372039	-3.64927	0.000262989	0.00304563
ENSSSCG00000015784	553.322	1.01756	0.238518	4.26619	1.9884e-05	0.000375468
ENSSSCG00000015828	2035.32	1.26971	0.282098	4.50097	6.76444e-06	0.00015622
ENSSSCG00000015850	1695.73	-2.48311	0.923957	-2.68748	0.00719938	0.0402541
ENSSSCG00000015885	226.711	1.39946	0.349798	4.00076	6.31393e-05	0.000956151
ENSSSCG00000015894	1213.89	3.36747	0.445598	7.55719	4.11877e-14	9.84436e-12
ENSSSCG00000015955	3415.43	-1.0011	0.206462	-4.84884	1.24185e-06	3.73837e-05
ENSSSCG00000015963	546.975	-1.04947	0.25489	-4.11732	3.83296e-05	0.000648477
ENSSSCG00000015982	300.22	1.107	0.242875	4.55791	5.1664e-06	0.000124685
ENSSSCG00000015985	247.605	1.20421	0.436455	2.75908	0.00579648	0.0344283
ENSSSCG00000016017	3219.07	-1.09887	0.222941	-4.92897	8.26661e-07	2.65361e-05
ENSSSCG00000016026	1947.58	-1.04228	0.182726	-5.70406	1.16988e-08	6.83751e-07
ENSSSCG00000016034	105369	-1.57308	0.428595	-3.67031	0.00024226	0.00286101
ENSSSCG00000016035	7563.31	-1.50882	0.382461	-3.94502	7.97927e-05	0.00116306
ENSSSCG00000016044	899.591	-1.23993	0.235627	-5.26228	1.42277e-07	5.92959e-06
ENSSSCG00000016045	305.751	-1.11531	0.31271	-3.5666	0.000361638	0.00397022
ENSSSCG00000016079	1183.99	-1.01391	0.243789	-4.15897	3.19689e-05	0.000557783
ENSSSCG00000016092	186.228	-1.22283	0.34497	-3.54475	0.000392984	0.00424157
ENSSSCG00000016100	707.753	-1.10271	0.210086	-5.24885	1.53051e-07	6.2992e-06
ENSSSCG00000016133	105.152	1.12011	0.355805	3.14811	0.00164332	0.01314
ENSSSCG00000016175	107.528	1.09219	0.37589	2.90561	0.0036654	0.0241175
ENSSSCG00000016200	196.979	-1.2273	0.404612	-3.03328	0.00241912	0.0177157
ENSSSCG00000016203	771.753	1.20201	0.339542	3.5401	0.000399969	0.00430292
ENSSSCG00000016223	4754.84	-1.12858	0.362847	-3.11034	0.00186875	0.0145153
ENSSSCG00000016237	403.888	1.29167	0.326537	3.95568	7.63182e-05	0.00112315
ENSSSCG00000016258	213.754	-2.2354	0.3357	-6.65892	2.75845e-11	3.3165e-09
ENSSSCG00000016267	14695.1	1.04501	0.377092	2.77124	0.0055843	0.0334182
ENSSSCG00000016270	3073.01	4.43875	0.430685	10.3062	6.60285e-25	7.82192e-22
ENSSSCG00000016298	510.171	1.30157	0.332526	3.9142	9.07031e-05	0.00128802
ENSSSCG00000016321	516.444	1.06213	0.294802	3.60286	0.000314738	0.00354357
ENSSSCG00000016334	110.866	1.30921	0.406514	3.22058	0.00127934	0.0107222
ENSSSCG00000016364	936.583	-1.67039	0.25702	-6.49906	8.08255e-11	8.48369e-09
ENSSSCG00000016381	256.429	1.34125	0.317877	4.2194	2.44954e-05	0.000445817
ENSSSCG00000016431	236.396	-2.37801	0.312257	-7.61553	2.62611e-14	6.43169e-12
ENSSSCG00000016442	209.714	2.55659	0.583783	4.37936	1.19031e-05	0.000250141
ENSSSCG00000016451	100.808	1.64183	0.506037	3.24448	0.00117664	0.0100224
ENSSSCG00000016452	323.259	1.99956	0.425778	4.69625	2.64982e-06	7.16174e-05
ENSSSCG00000016453	1813.23	-1.10363	0.35372	-3.12007	0.00180809	0.0141049
ENSSSCG00000016459	1187.22	-1.45944	0.249358	-5.85279	4.83408e-09	3.20731e-07
ENSSSCG00000016491	416.671	1.2591	0.199943	6.29732	3.02839e-10	2.69444e-08
ENSSSCG00000016506	233.694	-2.83408	0.687996	-4.11932	3.79988e-05	0.000645394
ENSSSCG00000016520	5121.4	1.046	0.276115	3.78827	0.000151702	0.00196697
ENSSSCG00000016568	422.268	-1.20151	0.237157	-5.06629	4.05639e-07	1.43441e-05
ENSSSCG00000016573	443.641	1.60862	0.426128	3.77496	0.000160034	0.00205752
ENSSSCG00000016574	120.007	-1.83715	0.461885	-3.97751	6.96415e-05	0.00104189
ENSSSCG00000016597	1175.56	-2.39931	0.551846	-4.34779	1.37514e-05	0.000282168
ENSSSCG00000016613	1490.43	1.32499	0.241816	5.47932	4.26969e-08	2.14255e-06
ENSSSCG00000016614	148.57	1.81982	0.40786	4.46189	8.1241e-06	0.000181429
ENSSSCG00000016626	611.359	-1.08355	0.31131	-3.4806	0.000500288	0.00510006
ENSSSCG00000016628	857.757	-1.65494	0.315119	-5.25178	1.50633e-07	6.22554e-06
ENSSSCG00000016658	203.18	-1.94673	0.478345	-4.06971	4.70723e-05	0.000763629
ENSSSCG00000016665	633.679	1.11024	0.316053	3.51281	0.000443387	0.00466132
ENSSSCG00000016714	1625.87	-1.06577	0.240354	-4.43416	9.24329e-06	0.000203066
ENSSSCG00000016715	2077.06	1.69457	0.293471	5.77424	7.73024e-09	4.73743e-07
ENSSSCG00000016742	203.221	1.99683	0.437451	4.56471	5.00189e-06	0.000122201
ENSSSCG00000016780	186.364	2.45736	0.459756	5.34492	9.04552e-08	4.05068e-06
ENSSSCG00000016784	657.805	-2.27413	0.350249	-6.49291	8.41961e-11	8.74493e-09
ENSSSCG00000016816	506.324	-1.97479	0.384743	-5.13275	2.85534e-07	1.07281e-05
ENSSSCG00000016822	888.642	-2.05007	0.381968	-5.36712	8.00058e-08	3.6825e-06
ENSSSCG00000016823	443.652	-7.33522	0.959627	-7.64382	2.10863e-14	5.50407e-12
ENSSSCG00000016855	243.216	1.56304	0.471257	3.31675	0.00091071	0.0081797
ENSSSCG00000016871	2198.01	-3.18327	0.532684	-5.9759	2.2882e-09	1.65328e-07
ENSSSCG00000016872	2424.76	-1.14565	0.347157	-3.30009	0.00096655	0.00856766
ENSSSCG00000016903	141.261	2.32166	0.506864	4.58043	4.64014e-06	0.000115064
ENSSSCG00000016915	266.916	-3.01402	0.49354	-6.10693	1.01567e-09	7.96396e-08
ENSSSCG00000016949	790.143	-1.07292	0.208839	-5.13756	2.78326e-07	1.04771e-05
ENSSSCG00000016957	226.285	3.28275	0.462882	7.09199	1.32196e-12	2.1496e-10
ENSSSCG00000017000	2662.9	-1.2651	0.386126	-3.27638	0.00105145	0.00916063
ENSSSCG00000017006	294.801	1.10196	0.360039	3.06067	0.00220841	0.0164639
ENSSSCG00000017008	400.108	1.50419	0.410493	3.66434	0.000247973	0.00290223
ENSSSCG00000017032	181.992	-1.48018	0.403409	-3.66917	0.000243339	0.00287013
ENSSSCG00000017082	33545.9	-1.18939	0.272109	-4.37101	1.23676e-05	0.000257448
ENSSSCG00000017087	3223.59	1.14675	0.337257	3.40022	0.000673306	0.00641549
ENSSSCG00000017098	167.6	1.41146	0.537771	2.62466	0.00867366	0.0462922
ENSSSCG00000017131	254.618	1.68809	0.402586	4.19311	2.75153e-05	0.000490871
ENSSSCG00000017143	273.896	1.13826	0.344134	3.30762	0.00094091	0.00838912
ENSSSCG00000017181	281.128	1.58074	0.295188	5.35504	8.55399e-08	3.87429e-06
ENSSSCG00000017187	2449.59	2.42163	0.484634	4.99683	5.82794e-07	1.97941e-05
ENSSSCG00000017204	3378.74	-1.09155	0.318899	-3.42288	0.00061962	0.00603302
ENSSSCG00000017218	1449.49	-1.07827	0.21816	-4.94257	7.70995e-07	2.49511e-05
ENSSSCG00000017254	241.759	2.27031	0.512639	4.42866	9.48197e-06	0.000206787
ENSSSCG00000017255	261.754	1.07556	0.293566	3.66378	0.000248522	0.00290694
ENSSSCG00000017256	152.368	1.76909	0.482487	3.6666	0.000245799	0.00288701
ENSSSCG00000017262	2057.19	-2.24526	0.476214	-4.71482	2.41919e-06	6.63789e-05
ENSSSCG00000017272	1645.66	-1.44223	0.386578	-3.73076	0.000190904	0.00237588
ENSSSCG00000017273	1740.9	-1.23169	0.212441	-5.7978	6.71918e-09	4.2182e-07
ENSSSCG00000017306	367.34	1.64775	0.453542	3.63308	0.000280062	0.00320963
ENSSSCG00000017422	1027.11	-1.65555	0.249246	-6.64223	3.08975e-11	3.62689e-09
ENSSSCG00000017448	2721.25	-1.40556	0.360919	-3.89438	9.84512e-05	0.00138516
ENSSSCG00000017473	490.837	-1.78976	0.546652	-3.27403	0.00106024	0.00921315
ENSSSCG00000017478	134.511	-2.46194	0.495977	-4.96381	6.91236e-07	2.28166e-05
ENSSSCG00000017494	236.793	1.67966	0.455901	3.68428	0.000229353	0.00274964
ENSSSCG00000017495	3102.83	1.8087	0.245062	7.38057	1.57609e-13	3.29121e-11
ENSSSCG00000017517	135.757	1.58808	0.388842	4.08412	4.42436e-05	0.00072899
ENSSSCG00000017533	873.543	1.09517	0.276531	3.96037	7.48333e-05	0.00110375
ENSSSCG00000017534	1068.39	1.1233	0.185573	6.05312	1.42063e-09	1.08394e-07
ENSSSCG00000017535	602.841	1.20335	0.330772	3.63799	0.000274771	0.00316178
ENSSSCG00000017548	116.777	-1.7745	0.47202	-3.75938	0.000170333	0.00216741
ENSSSCG00000017552	273.385	1.25204	0.379052	3.30309	0.000956249	0.00849913
ENSSSCG00000017607	1383.08	-2.06653	0.310474	-6.65603	2.81331e-11	3.36207e-09
ENSSSCG00000017608	1173.22	-1.66483	0.349606	-4.76201	1.91678e-06	5.43216e-05
ENSSSCG00000017638	218.332	1.34543	0.330465	4.07131	4.67489e-05	0.000761426
ENSSSCG00000017671	1152.47	-1.01699	0.20462	-4.97014	6.69036e-07	2.21945e-05
ENSSSCG00000017705	343.116	1.07121	0.355441	3.01375	0.00258041	0.0185408
ENSSSCG00000017717	208.418	1.50328	0.410556	3.66156	0.000250682	0.00292703
ENSSSCG00000017753	268.861	1.07085	0.261011	4.1027	4.08354e-05	0.000683046
ENSSSCG00000017788	607.944	1.24417	0.33057	3.76371	0.000167408	0.0021371
ENSSSCG00000017792	212.058	-1.66334	0.564366	-2.94728	0.00320582	0.0218472
ENSSSCG00000017814	144.62	1.35537	0.3135	4.32337	1.53667e-05	0.000306684
ENSSSCG00000017818	1355.95	-1.11366	0.299983	-3.7124	0.000205303	0.00252186
ENSSSCG00000017884	254.002	1.40913	0.30168	4.67096	2.99801e-06	7.97245e-05
ENSSSCG00000017892	251.129	-1.59619	0.494279	-3.22932	0.00124084	0.0104614
ENSSSCG00000017894	564.009	1.30089	0.304177	4.27673	1.89655e-05	0.000362464
ENSSSCG00000017895	2007.86	-1.28774	0.253469	-5.08044	3.76559e-07	1.35821e-05
ENSSSCG00000017994	502.027	1.15255	0.407095	2.83115	0.00463803	0.0289611
ENSSSCG00000018015	1257.21	1.18532	0.363911	3.25718	0.00112526	0.00964686
ENSSSCG00000018042	645.737	2.23235	0.359641	6.20715	5.39529e-10	4.574e-08
ENSSSCG00000018044	176.19	2.32329	0.479385	4.8464	1.2572e-06	3.77882e-05
ENSSSCG00000018065	9572.26	-1.32213	0.284643	-4.64487	3.4029e-06	8.9059e-05
ENSSSCG00000018069	18252	-1.23935	0.296362	-4.18187	2.89119e-05	0.0005118
ENSSSCG00000018075	207499	-1.33662	0.255506	-5.23128	1.68345e-07	6.80167e-06
ENSSSCG00000018078	86864.9	-1.6229	0.303	-5.35611	8.50319e-08	3.8601e-06
ENSSSCG00000018081	71199	-1.20789	0.271043	-4.45646	8.33255e-06	0.000184694
ENSSSCG00000018082	105124	-1.19774	0.275481	-4.3478	1.37507e-05	0.000282168
ENSSSCG00000018087	50278.1	-1.02783	0.294088	-3.49495	0.000474145	0.00488375
ENSSSCG00000018091	39022.5	-1.31573	0.338254	-3.88978	0.000100333	0.00140566
ENSSSCG00000018456	158.298	-2.92965	0.728722	-4.02026	5.81342e-05	0.000898882
ENSSSCG00000019556	352.154	1.6375	0.62312	2.62791	0.00859107	0.0459503
ENSSSCG00000020439	241.112	2.52394	0.939028	2.68782	0.00719198	0.0402467
ENSSSCG00000020671	962.342	-2.01094	0.433171	-4.64238	3.44424e-06	8.97855e-05
ENSSSCG00000020675	2313.25	1.03895	0.264405	3.92939	8.51615e-05	0.00122957
ENSSSCG00000020706	1147.68	1.16813	0.358069	3.2623	0.00110513	0.00953198
ENSSSCG00000020808	3561.15	-1.10274	0.189803	-5.80989	6.25148e-09	3.9622e-07
ENSSSCG00000020837	1138.68	-1.80346	0.274811	-6.56254	5.28977e-11	5.76585e-09
ENSSSCG00000020842	803.868	-1.00741	0.196557	-5.12527	2.97107e-07	1.10998e-05
ENSSSCG00000020885	1458.67	-1.18173	0.213884	-5.52509	3.29308e-08	1.71916e-06
ENSSSCG00000020906	4777.49	2.27688	0.371204	6.13376	8.58282e-10	6.92318e-08
ENSSSCG00000020962	6478.85	1.33003	0.480854	2.76598	0.00567526	0.0338299
ENSSSCG00000021059	122.786	4.28418	0.583101	7.34724	2.02342e-13	4.0105e-11
ENSSSCG00000021084	2766.63	-1.68645	0.364873	-4.62202	3.8002e-06	9.7907e-05
ENSSSCG00000021158	1230.34	1.29412	0.294069	4.40074	1.07883e-05	0.000231371
ENSSSCG00000021206	3348.79	-1.85149	0.458214	-4.04067	5.32993e-05	0.000843183
ENSSSCG00000021371	481.962	-1.70408	0.335121	-5.08497	3.67688e-07	1.32863e-05
ENSSSCG00000021448	114.023	1.51966	0.514143	2.95571	0.00311949	0.0214356
ENSSSCG00000021466	485.37	-1.06009	0.177007	-5.98898	2.11157e-09	1.55145e-07
ENSSSCG00000021527	587.346	1.45907	0.416079	3.50672	0.000453661	0.0047367
ENSSSCG00000021534	1936.75	-2.02666	0.397618	-5.09701	3.45067e-07	1.26533e-05
ENSSSCG00000021588	108.831	-1.22004	0.301478	-4.04685	5.1911e-05	0.00082583
ENSSSCG00000021724	158.567	1.3292	0.30333	4.38203	1.17579e-05	0.000248364
ENSSSCG00000021774	528.466	-1.73517	0.276635	-6.27242	3.55479e-10	3.12035e-08
ENSSSCG00000021815	348.847	1.99713	0.489104	4.08324	4.44116e-05	0.000731151
ENSSSCG00000021873	180.559	-2.35995	0.524486	-4.49955	6.80982e-06	0.000156903
ENSSSCG00000021902	812.195	-4.4434	0.862129	-5.15399	2.55003e-07	9.69108e-06
ENSSSCG00000021920	320.62	1.16728	0.395196	2.95367	0.00314018	0.0215255
ENSSSCG00000021944	461.511	1.49867	0.429153	3.49214	0.000479159	0.00492261
ENSSSCG00000021973	506.554	-1.39825	0.225713	-6.19481	5.8356e-10	4.88467e-08
ENSSSCG00000022014	207.513	1.00493	0.300439	3.34486	0.000823241	0.00751563
ENSSSCG00000022092	737.459	-1.8708	0.424992	-4.40196	1.07276e-05	0.000230319
ENSSSCG00000022196	196.635	-2.83759	0.666258	-4.259	2.0534e-05	0.000385698
ENSSSCG00000022200	189.851	-1.80762	0.412711	-4.37988	1.18747e-05	0.00024981
ENSSSCG00000022208	2044.73	1.26048	0.321292	3.92317	8.73929e-05	0.00125358
ENSSSCG00000022250	689.621	1.185	0.279452	4.24042	2.23101e-05	0.000411709
ENSSSCG00000022264	192.059	1.13367	0.357099	3.17466	0.00150015	0.0122217
ENSSSCG00000022280	139.777	1.56815	0.482655	3.24901	0.00115807	0.00987694
ENSSSCG00000022333	252.38	-1.16825	0.175602	-6.65285	2.87464e-11	3.4148e-09
ENSSSCG00000022345	558.054	-2.00173	0.306382	-6.53344	6.42776e-11	6.85559e-09
ENSSSCG00000022417	4707.55	1.24383	0.368523	3.37518	0.000737676	0.00690609
ENSSSCG00000022430	2094.07	-1.6311	0.185184	-8.80797	1.27428e-18	6.83219e-16
ENSSSCG00000022508	329.823	-1.19913	0.4479	-2.67722	0.00742364	0.0411043
ENSSSCG00000022550	1017.12	-1.07201	0.364268	-2.94291	0.00325146	0.0220455
ENSSSCG00000022559	764.547	-1.58175	0.225507	-7.01421	2.31257e-12	3.57178e-10
ENSSSCG00000022592	1897.28	-3.44667	1.12917	-3.05239	0.00227026	0.0168501
ENSSSCG00000022609	5002.8	-2.06967	0.353758	-5.85054	4.89993e-09	3.22593e-07
ENSSSCG00000022630	145.802	3.31612	0.479646	6.91369	4.72208e-12	6.78815e-10
ENSSSCG00000022635	137.227	1.52179	0.264066	5.76292	8.26727e-09	4.95487e-07
ENSSSCG00000022719	123.343	1.86388	0.30922	6.02768	1.66327e-09	1.24985e-07
ENSSSCG00000022721	1976.69	1.44345	0.256717	5.62273	1.87962e-08	1.06233e-06
ENSSSCG00000022758	1213.37	-2.62587	0.343801	-7.63776	2.21038e-14	5.69475e-12
ENSSSCG00000022774	2515.58	1.04369	0.398116	2.62156	0.00875273	0.0466239
ENSSSCG00000022790	3527.45	-1.56787	0.315998	-4.96164	6.98993e-07	2.2958e-05
ENSSSCG00000022794	124.823	1.40067	0.393565	3.55893	0.000372368	0.00406551
ENSSSCG00000022839	130.796	2.40803	0.382369	6.29765	3.02201e-10	2.69444e-08
ENSSSCG00000022849	123.342	1.25968	0.46877	2.6872	0.00720548	0.0402541
ENSSSCG00000022925	997.887	-1.10416	0.33148	-3.33102	0.00086529	0.00785907
ENSSSCG00000022940	3508.67	-1.09123	0.21093	-5.17341	2.29866e-07	8.83736e-06
ENSSSCG00000022948	1125.44	-3.25853	0.491035	-6.63604	3.22217e-11	3.76008e-09
ENSSSCG00000022952	1632.49	-1.75049	0.303163	-5.77408	7.73731e-09	4.73743e-07
ENSSSCG00000022963	397.733	1.4958	0.287885	5.19582	2.03824e-07	7.99102e-06
ENSSSCG00000023045	344.937	1.25528	0.271371	4.6257	3.73339e-06	9.66879e-05
ENSSSCG00000023166	106.271	2.82293	0.561717	5.02554	5.02019e-07	1.729e-05
ENSSSCG00000023178	891.286	1.91329	0.478158	4.00137	6.29779e-05	0.000954435
ENSSSCG00000023186	128.815	2.75056	0.470169	5.85016	4.91094e-09	3.22593e-07
ENSSSCG00000023229	1022.44	1.05266	0.357083	2.94795	0.00319888	0.0218073
ENSSSCG00000023326	12170	-1.00792	0.179958	-5.6009	2.13242e-08	1.17835e-06
ENSSSCG00000023351	1439.62	-1.61913	0.393257	-4.11724	3.83438e-05	0.000648477
ENSSSCG00000023426	427.676	1.55962	0.245874	6.34316	2.25106e-10	2.11132e-08
ENSSSCG00000023467	715.067	-3.43422	0.451593	-7.60469	2.85597e-14	6.90936e-12
ENSSSCG00000023557	105.498	1.66359	0.344653	4.82687	1.38698e-06	4.11284e-05
ENSSSCG00000023607	108.131	-5.57158	1.18235	-4.71229	2.44947e-06	6.70244e-05
ENSSSCG00000023627	305.015	1.59366	0.216942	7.34603	2.04184e-13	4.0105e-11
ENSSSCG00000023630	1119.91	-1.31844	0.371977	-3.54441	0.000393498	0.00424481
ENSSSCG00000023681	365.008	1.27827	0.405859	3.14955	0.00163521	0.0130857
ENSSSCG00000023693	108.566	4.08937	0.604023	6.77022	1.28584e-11	1.66722e-09
ENSSSCG00000023732	209.432	1.78869	0.351369	5.09062	3.5689e-07	1.30284e-05
ENSSSCG00000023784	735.583	-1.51445	0.286456	-5.28683	1.24451e-07	5.34385e-06
ENSSSCG00000023793	191.515	-1.02404	0.248742	-4.11687	3.84045e-05	0.000648951
ENSSSCG00000023806	192.955	-2.39633	0.480458	-4.9876	6.11347e-07	2.05558e-05
ENSSSCG00000023807	3570.36	-1.2887	0.237012	-5.43728	5.40995e-08	2.64341e-06
ENSSSCG00000023862	177.445	-1.35657	0.442252	-3.06741	0.0021592	0.0161883
ENSSSCG00000023894	465.491	1.39926	0.202809	6.89938	5.22318e-12	7.34875e-10
ENSSSCG00000023920	17781.6	2.39463	0.294563	8.12945	4.31248e-16	1.5277e-13
ENSSSCG00000023933	195.217	-1.00074	0.276595	-3.61805	0.000296833	0.00336875
ENSSSCG00000023936	138.289	1.43764	0.433453	3.31671	0.000910825	0.0081797
ENSSSCG00000023956	1176.35	1.40505	0.258867	5.42769	5.70885e-08	2.75553e-06
ENSSSCG00000024024	254.845	1.38106	0.353001	3.91233	9.14093e-05	0.0012962
ENSSSCG00000024045	607.758	1.06634	0.180488	5.90808	3.46125e-09	2.39249e-07
ENSSSCG00000024071	595.934	1.01312	0.23147	4.37691	1.20372e-05	0.000252159
ENSSSCG00000024108	1227.24	1.72924	0.289071	5.98207	2.20314e-09	1.60956e-07
ENSSSCG00000024249	241.449	2.83401	0.660295	4.29203	1.77043e-05	0.000345008
ENSSSCG00000024311	290.952	1.49093	0.542037	2.75061	0.00594846	0.0350954
ENSSSCG00000024312	2445.1	1.02749	0.396358	2.59232	0.00953319	0.0496637
ENSSSCG00000024344	646.787	1.5777	0.414373	3.80743	0.000140421	0.00184604
ENSSSCG00000024351	5849.93	-1.34892	0.466309	-2.89275	0.00381882	0.0249039
ENSSSCG00000024388	1693.09	1.07119	0.285167	3.75636	0.000172403	0.0021826
ENSSSCG00000024393	1211.18	-2.0017	0.316768	-6.31912	2.63056e-10	2.40484e-08
ENSSSCG00000024419	2117.44	-1.09144	0.27308	-3.99678	6.42091e-05	0.00097087
ENSSSCG00000024495	115.948	1.46153	0.392303	3.72551	0.000194922	0.00241429
ENSSSCG00000024569	324.521	-1.17657	0.358607	-3.28094	0.00103463	0.00904183
ENSSSCG00000024604	354.999	-1.02972	0.318914	-3.22882	0.001243	0.0104708
ENSSSCG00000024674	1105.52	-1.79558	0.494345	-3.63225	0.000280965	0.00321811
ENSSSCG00000024697	113.188	1.05983	0.329384	3.21761	0.00129265	0.0108064
ENSSSCG00000024718	529.417	1.25546	0.294885	4.25746	2.06767e-05	0.000387698
ENSSSCG00000024759	893.132	1.26748	0.338239	3.74731	0.000178744	0.00225424
ENSSSCG00000024809	121.887	-2.38185	0.46564	-5.11522	3.13383e-07	1.1664e-05
ENSSSCG00000024813	1237.87	1.14399	0.202083	5.661	1.5049e-08	8.57877e-07
ENSSSCG00000024823	870.057	-1.09766	0.203336	-5.39828	6.72843e-08	3.19327e-06
ENSSSCG00000024867	274.702	3.26358	0.643899	5.06847	4.01024e-07	1.42766e-05
ENSSSCG00000024973	12817	3.23956	0.399205	8.11502	4.85706e-16	1.63313e-13
ENSSSCG00000024983	1764.02	-1.16436	0.242702	-4.79749	1.60666e-06	4.63268e-05
ENSSSCG00000025020	275.201	2.52917	0.527224	4.79715	1.60939e-06	4.63382e-05
ENSSSCG00000025041	138.091	1.23218	0.296012	4.16261	3.14626e-05	0.000549916
ENSSSCG00000025119	138.234	-4.19746	1.32881	-3.15881	0.00158414	0.0127905
ENSSSCG00000025130	182.146	2.41297	0.418516	5.76553	8.14029e-09	4.90842e-07
ENSSSCG00000025156	592.567	-1.07153	0.263513	-4.06632	4.77605e-05	0.000772816
ENSSSCG00000025206	1158.64	1.24332	0.365568	3.40106	0.000671261	0.00640523
ENSSSCG00000025208	149.286	1.57852	0.519219	3.04018	0.00236437	0.0173883
ENSSSCG00000025326	3416.44	-2.53643	0.486192	-5.21694	1.81905e-07	7.21727e-06
ENSSSCG00000025393	110.909	-2.56871	0.374715	-6.85511	7.12563e-12	9.68207e-10
ENSSSCG00000025500	342.012	1.25955	0.447246	2.81624	0.00485895	0.0300631
ENSSSCG00000025503	121.902	1.00625	0.329979	3.04943	0.00229275	0.0169715
ENSSSCG00000025560	144.995	-3.13811	0.958514	-3.27393	0.00106061	0.00921315
ENSSSCG00000025593	2456.48	1.0855	0.307858	3.52598	0.000421913	0.00449995
ENSSSCG00000025602	467.191	1.10767	0.290197	3.81697	0.000135099	0.00178792
ENSSSCG00000025610	800.457	1.2343	0.306119	4.03209	5.52829e-05	0.000866231
ENSSSCG00000025618	4961.2	1.56247	0.34941	4.47172	7.75914e-06	0.000175314
ENSSSCG00000025685	285.659	1.65579	0.276962	5.97841	2.2532e-09	1.63733e-07
ENSSSCG00000025686	2373.11	2.86811	0.394527	7.26974	3.60168e-13	6.61575e-11
ENSSSCG00000025777	3689.58	-1.13334	0.304788	-3.71846	0.000200442	0.00246979
ENSSSCG00000025783	2713.15	-4.53602	0.462181	-9.81437	9.76454e-23	9.68544e-20
ENSSSCG00000025795	274.636	1.87687	0.549688	3.41443	0.00063916	0.00615919
ENSSSCG00000025870	503.581	-1.18851	0.452747	-2.62511	0.00866212	0.046243
ENSSSCG00000025924	5878.88	1.06264	0.342627	3.10144	0.00192584	0.0148253
ENSSSCG00000025941	4381.6	-1.03254	0.169184	-6.10306	1.04059e-09	8.12724e-08
ENSSSCG00000025969	322.579	-1.85424	0.344933	-5.37567	7.62967e-08	3.56135e-06
ENSSSCG00000025992	1019.82	-1.64377	0.247909	-6.63056	3.34414e-11	3.87563e-09
ENSSSCG00000026110	920.556	-1.12724	0.287434	-3.92174	8.79136e-05	0.00125832
ENSSSCG00000026260	126.758	-3.17759	0.631655	-5.03058	4.89008e-07	1.6905e-05
ENSSSCG00000026268	4958.41	-1.41481	0.376358	-3.75923	0.000170438	0.00216741
ENSSSCG00000026349	122.406	1.62325	0.463961	3.49868	0.000467567	0.00484871
ENSSSCG00000026360	8884.93	-1.62586	0.397986	-4.08521	4.40368e-05	0.00072679
ENSSSCG00000026383	889.472	-2.08802	0.63437	-3.29149	0.00099659	0.00878682
ENSSSCG00000026407	109.136	-1.92163	0.477982	-4.0203	5.81253e-05	0.000898882
ENSSSCG00000026417	180.175	-1.29337	0.286383	-4.51622	6.29521e-06	0.000147096
ENSSSCG00000026423	971.205	-1.77099	0.329665	-5.3721	7.78232e-08	3.60714e-06
ENSSSCG00000026478	1755.99	-4.00272	0.273761	-14.6212	2.05753e-48	4.08174e-44
ENSSSCG00000026517	473.528	-1.4536	0.479913	-3.02889	0.00245457	0.0178693
ENSSSCG00000026571	1497.56	-1.00111	0.230758	-4.33835	1.43559e-05	0.000291199
ENSSSCG00000026636	1063.29	1.0728	0.223466	4.80074	1.5808e-06	4.57808e-05
ENSSSCG00000026697	3878.05	-1.26285	0.322545	-3.91526	9.0308e-05	0.00128333
ENSSSCG00000026710	6093.36	1.32376	0.269984	4.9031	9.43344e-07	2.98098e-05
ENSSSCG00000026719	824.207	-1.70929	0.220928	-7.73685	1.01911e-14	2.76946e-12
ENSSSCG00000026724	234.855	1.20415	0.391867	3.07286	0.00212015	0.0159619
ENSSSCG00000026890	345.642	-1.34492	0.400229	-3.36039	0.000778339	0.0071884
ENSSSCG00000026893	305.747	-1.10706	0.213486	-5.18564	2.15271e-07	8.35959e-06
ENSSSCG00000026894	141.002	1.08455	0.377789	2.87078	0.00409456	0.0263385
ENSSSCG00000026951	2755	1.46865	0.39572	3.71134	0.000206163	0.00252929
ENSSSCG00000026962	4926.74	1.27904	0.301303	4.24504	2.18555e-05	0.000405584
ENSSSCG00000027053	102.831	-1.8658	0.416161	-4.48336	7.34775e-06	0.000166588
ENSSSCG00000027063	1828.78	-1.84803	0.366783	-5.03849	4.6923e-07	1.62738e-05
ENSSSCG00000027070	312.182	-1.09236	0.24778	-4.40859	1.04046e-05	0.000224843
ENSSSCG00000027113	201.253	1.83545	0.396418	4.63009	3.65503e-06	9.47824e-05
ENSSSCG00000027121	3062.88	-1.14541	0.299053	-3.83013	0.000128077	0.00171328
ENSSSCG00000027124	446.433	-1.26533	0.283758	-4.45919	8.22706e-06	0.000183174
ENSSSCG00000027147	217.417	-1.69775	0.379352	-4.47541	7.62662e-06	0.000172516
ENSSSCG00000027196	494.413	1.6565	0.443873	3.73192	0.000190026	0.00236769
ENSSSCG00000027232	845.485	-1.79685	0.343184	-5.23581	1.64263e-07	6.69126e-06
ENSSSCG00000027256	1531.58	-1.0949	0.202137	-5.4166	6.07419e-08	2.90361e-06
ENSSSCG00000027266	502.569	-6.6937	0.993772	-6.73564	1.63205e-11	2.09698e-09
ENSSSCG00000027272	264.728	1.18142	0.385922	3.0613	0.00220376	0.0164478
ENSSSCG00000027361	407.169	-1.23795	0.423969	-2.91991	0.00350128	0.0233395
ENSSSCG00000027410	1173.58	-1.85457	0.457714	-4.05182	5.08216e-05	0.000812409
ENSSSCG00000027432	387.314	-1.18371	0.378861	-3.1244	0.00178171	0.0139485
ENSSSCG00000027503	1260.93	-1.27025	0.241854	-5.25214	1.50342e-07	6.22554e-06
ENSSSCG00000027565	713.707	1.08735	0.294575	3.69126	0.000223144	0.00269724
ENSSSCG00000027587	3401.7	-3.1469	0.34547	-9.10902	8.3126e-20	5.68639e-17
ENSSSCG00000027628	2500.28	2.42107	0.533546	4.5377	5.68709e-06	0.000135276
ENSSSCG00000027652	982.514	-1.21144	0.263992	-4.58891	4.45566e-06	0.000111045
ENSSSCG00000027675	1784.18	1.59852	0.255061	6.2672	3.67586e-10	3.19832e-08
ENSSSCG00000027726	244.3	2.00593	0.327997	6.11571	9.61262e-10	7.59742e-08
ENSSSCG00000027768	271.012	1.3538	0.366438	3.69447	0.000220343	0.00267349
ENSSSCG00000027806	1733.77	1.37831	0.359826	3.83048	0.000127894	0.00171198
ENSSSCG00000027820	1292.63	-1.34508	0.32216	-4.17519	2.97744e-05	0.000524103
ENSSSCG00000027826	1489.35	1.3672	0.422897	3.23294	0.00122522	0.0103447
ENSSSCG00000027974	701.933	-1.21774	0.232525	-5.23704	1.63175e-07	6.66064e-06
ENSSSCG00000028109	134.594	1.47815	0.51868	2.84983	0.0043743	0.0277297
ENSSSCG00000028113	2377.96	-1.07636	0.240993	-4.46636	7.95604e-06	0.000178543
ENSSSCG00000028148	537.176	-1.18885	0.239805	-4.95756	7.13845e-07	2.32916e-05
ENSSSCG00000028172	215.174	1.63964	0.502357	3.2639	0.00109891	0.00948662
ENSSSCG00000028185	400.762	-1.21486	0.398064	-3.05192	0.00227386	0.0168568
ENSSSCG00000028203	659.075	3.03283	0.471909	6.42673	1.30382e-10	1.29976e-08
ENSSSCG00000028381	123.705	1.13626	0.266661	4.26106	2.03459e-05	0.000382944
ENSSSCG00000028420	1452.58	-1.47074	0.176465	-8.33444	7.78636e-17	3.02874e-14
ENSSSCG00000028471	375.344	1.10782	0.342459	3.2349	0.00121683	0.010294
ENSSSCG00000028501	168.357	1.32728	0.305811	4.34021	1.42348e-05	0.000289631
ENSSSCG00000028516	2071.33	-1.3328	0.187554	-7.10624	1.19248e-12	2.00479e-10
ENSSSCG00000028531	182.927	1.0104	0.354841	2.84746	0.00440695	0.0278779
ENSSSCG00000028549	1644.84	-1.02218	0.329173	-3.10531	0.00190077	0.0147065
ENSSSCG00000028558	1324.69	-1.79138	0.443775	-4.03668	5.42134e-05	0.000856
ENSSSCG00000028643	1094.24	-1.24044	0.340444	-3.6436	0.00026885	0.00310254
ENSSSCG00000028711	343.097	2.12473	0.597456	3.5563	0.000376117	0.00409166
ENSSSCG00000028740	693.738	1.14608	0.349679	3.27754	0.00104717	0.00913135
ENSSSCG00000028771	2889.13	-1.78395	0.309417	-5.76553	8.14008e-09	4.90842e-07
ENSSSCG00000028790	175.758	1.08551	0.269805	4.0233	5.73876e-05	0.00089081
ENSSSCG00000028905	471.044	-1.41755	0.289658	-4.89388	9.8869e-07	3.09171e-05
ENSSSCG00000028923	1056.35	-3.86982	0.528232	-7.32599	2.3715e-13	4.48055e-11
ENSSSCG00000029003	666.509	-1.75375	0.365452	-4.79885	1.5958e-06	4.61151e-05
ENSSSCG00000029039	185.547	-1.47534	0.255369	-5.7773	7.59105e-09	4.67674e-07
ENSSSCG00000029156	444.156	1.61206	0.515779	3.12549	0.00177508	0.0139241
ENSSSCG00000029163	7329.9	-3.76921	0.389474	-9.67767	3.75164e-22	3.54404e-19
ENSSSCG00000029170	107.242	-1.14424	0.3029	-3.77761	0.000158343	0.00203975
ENSSSCG00000029174	326.798	-1.04919	0.269754	-3.88944	0.000100477	0.00140667
ENSSSCG00000029185	427.059	1.03201	0.203638	5.06787	4.02289e-07	1.42766e-05
ENSSSCG00000029200	3369.17	-1.03447	0.304275	-3.39979	0.000674369	0.00642253
ENSSSCG00000029256	1615.21	-1.78777	0.426156	-4.1951	2.72746e-05	0.000488096
ENSSSCG00000029275	514.205	1.06359	0.280563	3.79093	0.000150082	0.00194852
ENSSSCG00000029326	122.516	-1.28279	0.331762	-3.8666	0.000110363	0.00151515
ENSSSCG00000029411	5420.97	-1.2142	0.207659	-5.8471	5.00217e-09	3.26359e-07
ENSSSCG00000029460	763.311	1.03292	0.36603	2.82195	0.00477327	0.0296283
ENSSSCG00000029507	400.348	1.2166	0.388635	3.13045	0.00174537	0.0137685
ENSSSCG00000029553	321.221	1.34896	0.350917	3.84411	0.00012099	0.00163168
ENSSSCG00000029558	214.68	1.23464	0.458654	2.69188	0.00710496	0.0399054
ENSSSCG00000029571	518.751	1.37918	0.330694	4.17056	3.03855e-05	0.000533913
ENSSSCG00000029626	437.335	-1.22368	0.170022	-7.19716	6.14782e-13	1.0793e-10
ENSSSCG00000029662	2233.69	-1.05636	0.273966	-3.85581	0.000115347	0.00156945
ENSSSCG00000029668	318.367	1.59486	0.456137	3.49644	0.000471502	0.00486927
ENSSSCG00000029675	4127.23	-10.9718	1.91133	-5.74039	9.44568e-09	5.62713e-07
ENSSSCG00000029754	11580	1.86731	0.336758	5.54496	2.94015e-08	1.56372e-06
ENSSSCG00000029771	420.859	-3.3516	0.476857	-7.02852	2.0873e-12	3.26046e-10
ENSSSCG00000029774	1147.18	-1.14481	0.218106	-5.24886	1.53045e-07	6.2992e-06
ENSSSCG00000029805	11624.1	-1.11476	0.384309	-2.9007	0.00372336	0.0243937
ENSSSCG00000030108	5071.8	1.33804	0.32172	4.15903	3.19606e-05	0.000557783
ENSSSCG00000030118	174.161	1.56151	0.290156	5.38162	7.38188e-08	3.47018e-06
ENSSSCG00000030156	189.653	1.56507	0.334221	4.68276	2.83039e-06	7.58773e-05
ENSSSCG00000030206	390.43	1.22355	0.360194	3.39692	0.000681489	0.00646551
ENSSSCG00000030217	2503.11	-1.62882	0.371666	-4.38248	1.17334e-05	0.000248153
ENSSSCG00000030269	3076.57	-1.05584	0.31742	-3.3263	0.000880064	0.00795748
ENSSSCG00000030325	418.514	-1.98881	0.447466	-4.44459	8.80595e-06	0.000194319
ENSSSCG00000030373	2193.99	-1.17447	0.2777	-4.22927	2.3445e-05	0.000428666
ENSSSCG00000030388	1704.61	-2.5287	0.584632	-4.32528	1.52335e-05	0.000304332
ENSSSCG00000030478	369.562	-1.04845	0.239013	-4.38658	1.15144e-05	0.000244042
ENSSSCG00000030801	1165.73	2.83513	0.402911	7.03661	1.96976e-12	3.12609e-10
ENSSSCG00000030831	807.498	1.03587	0.369019	2.8071	0.00499894	0.0306481
ENSSSCG00000030947	506.196	1.08407	0.212489	5.10175	3.36526e-07	1.24182e-05
ENSSSCG00000030998	203.341	-2.95855	0.411437	-7.19078	6.44241e-13	1.11134e-10
ENSSSCG00000031023	12783.4	4.25127	0.904754	4.69882	2.61671e-06	7.12543e-05
ENSSSCG00000031074	199.45	1.74336	0.425012	4.10192	4.09745e-05	0.000684795
ENSSSCG00000031087	253.301	4.09772	0.493363	8.30568	9.92483e-17	3.71488e-14
ENSSSCG00000031091	354.639	2.2516	0.611947	3.67941	0.000233778	0.00278373
ENSSSCG00000031102	898.001	1.12488	0.28058	4.00914	6.09395e-05	0.000932622
ENSSSCG00000031117	728.819	-1.74616	0.389305	-4.48532	7.28035e-06	0.000165818
ENSSSCG00000031121	653.617	-1.17134	0.329347	-3.55657	0.000375725	0.00409131
ENSSSCG00000031132	486.506	1.51027	0.531094	2.84369	0.00445942	0.0281043
ENSSSCG00000031141	173.348	2.0131	0.324584	6.20211	5.5712e-10	4.68311e-08
ENSSSCG00000031154	126.63	1.69726	0.484703	3.50166	0.000462374	0.00480231
ENSSSCG00000031173	625.77	-1.07502	0.363739	-2.95546	0.00312201	0.021438
ENSSSCG00000031201	553.019	1.49584	0.327784	4.5635	5.03074e-06	0.000122437
ENSSSCG00000031219	725.663	2.23488	0.328883	6.79538	1.08029e-11	1.42873e-09
ENSSSCG00000031228	120.863	-1.92979	0.378271	-5.10161	3.36777e-07	1.24182e-05
ENSSSCG00000031292	430.959	3.1491	0.700889	4.49301	7.02249e-06	0.000161241
ENSSSCG00000031300	230.733	1.26791	0.438549	2.89114	0.00383849	0.0249993
ENSSSCG00000031311	136.759	-4.53301	0.578731	-7.83266	4.7765e-15	1.39347e-12
ENSSSCG00000031321	1156.42	-2.84245	0.828154	-3.43227	0.000598557	0.00588122
ENSSSCG00000031349	248.186	1.22068	0.298719	4.08638	4.38153e-05	0.000724341
ENSSSCG00000031398	114.86	1.78988	0.305518	5.8585	4.6708e-09	3.10937e-07
ENSSSCG00000031450	331.815	1.14405	0.346582	3.30094	0.00096361	0.00855689
ENSSSCG00000031487	535.561	1.09747	0.367085	2.98969	0.0027926	0.0196592
ENSSSCG00000031518	252.305	-1.34707	0.335555	-4.01446	5.95818e-05	0.00091769
ENSSSCG00000031537	244.541	1.29326	0.30008	4.30971	1.63466e-05	0.000321709
ENSSSCG00000031590	17618.2	1.36149	0.408435	3.33343	0.000857835	0.00780988
ENSSSCG00000031602	1427.84	1.0425	0.393219	2.6512	0.00802063	0.0436285
ENSSSCG00000031610	487.819	2.14177	0.562161	3.80988	0.000139033	0.00183265
ENSSSCG00000031615	869.551	1.09501	0.32403	3.37934	0.000726612	0.00681982
ENSSSCG00000031648	564.819	-1.18918	0.269454	-4.41329	1.01811e-05	0.000220574
ENSSSCG00000031664	533.007	-1.0389	0.198454	-5.23497	1.65011e-07	6.70795e-06
ENSSSCG00000031707	1691.37	1.10203	0.240091	4.59005	4.4315e-06	0.000110721
ENSSSCG00000031712	978.177	-4.34118	0.478153	-9.07905	1.09528e-19	7.24275e-17
ENSSSCG00000031741	216.084	-1.66277	0.613744	-2.70922	0.00674407	0.0384826
ENSSSCG00000031757	476.391	1.25062	0.323862	3.86159	0.00011265	0.00154014
ENSSSCG00000031781	1232.05	1.02895	0.360575	2.85362	0.00432236	0.0275006
ENSSSCG00000031798	534.718	1.08818	0.367845	2.95825	0.00309388	0.0212891
ENSSSCG00000031799	652.439	-2.83191	0.516345	-5.48454	4.14535e-08	2.09251e-06
ENSSSCG00000031831	710.177	1.72728	0.298762	5.78147	7.40495e-09	4.57831e-07
ENSSSCG00000031851	4996.61	4.85647	0.436991	11.1134	1.0794e-28	1.94665e-25
ENSSSCG00000031865	195.251	8.64907	1.23463	7.00537	2.46336e-12	3.73039e-10
ENSSSCG00000031874	175.233	2.00864	0.363006	5.53336	3.1415e-08	1.6487e-06
ENSSSCG00000031897	174.26	1.82209	0.516964	3.5246	0.000424127	0.00451871
ENSSSCG00000031916	189.758	-4.03853	0.477575	-8.45633	2.75929e-17	1.16466e-14
ENSSSCG00000031957	300.87	-3.02437	0.565071	-5.35218	8.68995e-08	3.92691e-06
ENSSSCG00000031970	154.111	1.03796	0.386543	2.68525	0.00724765	0.040376
ENSSSCG00000031976	349.444	2.70552	0.340766	7.93952	2.0296e-15	6.29113e-13
ENSSSCG00000031977	141.627	-1.4363	0.292055	-4.91793	8.74651e-07	2.7896e-05
ENSSSCG00000031979	248.998	-1.64871	0.309754	-5.32263	1.02279e-07	4.51894e-06
ENSSSCG00000032003	7122.04	-1.13803	0.384438	-2.96024	0.00307395	0.0211813
ENSSSCG00000032134	1012.91	-1.27368	0.260062	-4.89758	9.70256e-07	3.05523e-05
ENSSSCG00000032149	565.685	11.0904	1.81362	6.11507	9.65149e-10	7.59787e-08
ENSSSCG00000032156	462.383	1.12689	0.43288	2.60323	0.00923491	0.0484489
ENSSSCG00000032203	284.021	1.24772	0.331987	3.75835	0.000171036	0.00217016
ENSSSCG00000032234	835.865	-1.01971	0.232306	-4.38954	1.13593e-05	0.000241788
ENSSSCG00000032240	104.532	1.68927	0.465568	3.62841	0.000285173	0.00325879
ENSSSCG00000032241	1302.57	-1.45777	0.455311	-3.20169	0.00136625	0.0113034
ENSSSCG00000032251	678.097	1.82837	0.265597	6.88399	5.81979e-12	8.07363e-10
ENSSSCG00000032282	33743.1	1.51358	0.448988	3.37109	0.000748709	0.00698924
ENSSSCG00000032332	1733.08	-1.65299	0.326129	-5.06853	4.00897e-07	1.42766e-05
ENSSSCG00000032340	436.703	1.11875	0.325778	3.43409	0.000594554	0.00585058
ENSSSCG00000032341	622.996	1.77427	0.446064	3.97762	6.96091e-05	0.00104189
ENSSSCG00000032355	221.244	2.24842	0.566138	3.97151	7.14199e-05	0.00106209
ENSSSCG00000032383	146.869	1.60295	0.412568	3.88531	0.000102201	0.00142678
ENSSSCG00000032395	4989.24	5.58994	1.35317	4.131	3.61185e-05	0.000617689
ENSSSCG00000032444	805.858	1.30062	0.264823	4.91129	9.04792e-07	2.87188e-05
ENSSSCG00000032446	127.713	-2.33997	0.422711	-5.53562	3.10129e-08	1.63192e-06
ENSSSCG00000032474	5015.54	3.98926	0.59302	6.72702	1.73167e-11	2.16056e-09
ENSSSCG00000032503	3617.47	-1.65103	0.313092	-5.2733	1.33989e-07	5.64348e-06
ENSSSCG00000032552	5157.67	1.06987	0.266574	4.01341	5.98482e-05	0.000921077
ENSSSCG00000032557	1529.89	-1.64196	0.323459	-5.07626	3.84931e-07	1.37839e-05
ENSSSCG00000032574	869.781	1.66314	0.442487	3.75861	0.00017086	0.00217016
ENSSSCG00000032580	4577.97	-1.89212	0.197507	-9.57999	9.70553e-22	8.75174e-19
ENSSSCG00000032619	327.357	-1.75891	0.303285	-5.79952	6.65039e-09	4.18826e-07
ENSSSCG00000032644	288.515	2.20649	0.400055	5.51546	3.47863e-08	1.80652e-06
ENSSSCG00000032650	863.362	-1.82015	0.311669	-5.84001	5.21973e-09	3.38395e-07
ENSSSCG00000032652	299.522	2.02222	0.324859	6.22493	4.81776e-10	4.1196e-08
ENSSSCG00000032686	199.203	1.75145	0.477577	3.66737	0.000245061	0.00288347
ENSSSCG00000032698	433.435	1.60838	0.310164	5.18559	2.15332e-07	8.35959e-06
ENSSSCG00000032715	1543.39	-1.39429	0.161932	-8.61037	7.28283e-18	3.35992e-15
ENSSSCG00000032741	3486.98	-1.11902	0.331736	-3.37322	0.000742957	0.00694898
ENSSSCG00000032761	6805.12	1.4586	0.41578	3.50811	0.000451297	0.00471947
ENSSSCG00000032777	1320.97	3.15994	0.822311	3.84276	0.00012166	0.00163849
ENSSSCG00000032797	465.12	-3.56595	0.496301	-7.18505	6.71836e-13	1.13914e-10
ENSSSCG00000032946	199.254	-1.84532	0.407596	-4.52732	5.97378e-06	0.000140746
ENSSSCG00000032963	640.778	6.81832	1.39035	4.90402	9.38932e-07	2.97548e-05
ENSSSCG00000032979	215.234	-1.10833	0.379406	-2.92123	0.0034865	0.0232762
ENSSSCG00000032985	4573.69	1.07833	0.311839	3.45796	0.000544284	0.0054588
ENSSSCG00000032998	236.528	1.31208	0.305762	4.29117	1.77735e-05	0.000345677
ENSSSCG00000033000	247.979	1.23786	0.271251	4.5635	5.03077e-06	0.000122437
ENSSSCG00000033001	318.421	2.22922	0.428351	5.2042	1.94838e-07	7.6843e-06
ENSSSCG00000033009	10374.2	-1.02033	0.295123	-3.4573	0.000545622	0.00546805
ENSSSCG00000033020	174.599	1.04754	0.383171	2.73388	0.00625932	0.036457
ENSSSCG00000033033	1581.44	1.44459	0.522165	2.76654	0.00566554	0.0338126
ENSSSCG00000033037	1103.7	1.56653	0.228093	6.86793	6.51417e-12	8.91228e-10
ENSSSCG00000033043	1205.35	1.63241	0.384941	4.24067	2.22852e-05	0.000411633
ENSSSCG00000033051	115.95	-1.7256	0.579622	-2.97712	0.00290972	0.0202964
ENSSSCG00000033069	164.398	-3.66587	1.11502	-3.28773	0.00100999	0.00888915
ENSSSCG00000033089	4070.34	1.44932	0.420687	3.44512	0.000570805	0.00567316
ENSSSCG00000033093	172.131	2.04904	0.706486	2.90032	0.00372782	0.0244148
ENSSSCG00000033100	120.328	-5.50463	0.506818	-10.8612	1.76479e-27	2.91749e-24
ENSSSCG00000033115	3007.9	-2.43091	0.396451	-6.13169	8.69513e-10	6.9554e-08
ENSSSCG00000033154	2084.48	-1.3591	0.292642	-4.64424	3.41326e-06	8.92124e-05
ENSSSCG00000033156	818.638	-1.03302	0.279981	-3.68961	0.000224598	0.00270704
ENSSSCG00000033162	1544.68	1.02736	0.276567	3.71467	0.000203469	0.00250088
ENSSSCG00000033189	1998.61	-1.03003	0.281028	-3.66523	0.000247114	0.00289731
ENSSSCG00000033262	20257.6	2.005	0.374864	5.34861	8.86308e-08	3.97796e-06
ENSSSCG00000033303	929.234	-1.55489	0.242049	-6.42384	1.32878e-10	1.31801e-08
ENSSSCG00000033321	266.356	2.64356	0.571553	4.62522	3.74209e-06	9.67868e-05
ENSSSCG00000033344	238.873	4.98153	1.56592	3.18122	0.00146656	0.0119826
ENSSSCG00000033358	1119.99	1.45867	0.30889	4.72228	2.33214e-06	6.44358e-05
ENSSSCG00000033394	388.905	1.23803	0.33426	3.70378	0.000212409	0.00259629
ENSSSCG00000033423	108.695	2.03344	0.486253	4.18185	2.89149e-05	0.0005118
ENSSSCG00000033444	110.086	-2.64987	0.655841	-4.04042	5.33558e-05	0.000843405
ENSSSCG00000033493	563.221	1.85938	0.623703	2.9812	0.00287121	0.0200987
ENSSSCG00000033539	105.435	-3.16885	0.284047	-11.1561	6.68569e-29	1.32631e-25
ENSSSCG00000033541	176.965	2.83039	0.406181	6.96831	3.20771e-12	4.78455e-10
ENSSSCG00000033570	2127.3	2.64793	0.430257	6.1543	7.54096e-10	6.20736e-08
ENSSSCG00000033574	723.251	1.07327	0.366902	2.92523	0.00344202	0.023053
ENSSSCG00000033613	1691.85	1.44565	0.410722	3.51977	0.000431915	0.00458361
ENSSSCG00000033623	189.666	1.14559	0.311456	3.67816	0.000234919	0.00279564
ENSSSCG00000033624	1120.51	3.13892	0.410452	7.64745	2.04998e-14	5.42233e-12
ENSSSCG00000033636	984.843	-2.63316	0.591801	-4.4494	8.61113e-06	0.00019064
ENSSSCG00000033654	1402.36	1.55226	0.276506	5.61383	1.97898e-08	1.10589e-06
ENSSSCG00000033674	285.721	1.99777	0.381399	5.23799	1.62333e-07	6.63993e-06
ENSSSCG00000033677	1359.2	2.49847	0.500462	4.99232	5.96579e-07	2.01617e-05
ENSSSCG00000033691	3686.52	-3.78553	0.366051	-10.3415	4.57226e-25	6.1927e-22
ENSSSCG00000033703	1640.58	2.55232	0.398939	6.39777	1.57666e-10	1.511e-08
ENSSSCG00000033706	1778.08	-1.09846	0.271526	-4.0455	5.22114e-05	0.000828615
ENSSSCG00000033760	3545.86	1.40203	0.259477	5.40329	6.54284e-08	3.11263e-06
ENSSSCG00000033762	144.603	1.90234	0.451542	4.21299	2.52014e-05	0.000455323
ENSSSCG00000033806	186.07	-5.04006	1.17952	-4.27296	1.92892e-05	0.000367234
ENSSSCG00000033815	2503.5	-1.98054	0.386842	-5.11977	3.05906e-07	1.14071e-05
ENSSSCG00000033849	250.359	1.3849	0.346068	4.00182	6.28566e-05	0.000953326
ENSSSCG00000033854	3249.66	-1.11603	0.360154	-3.09874	0.00194344	0.014926
ENSSSCG00000033883	143.003	1.90301	0.398804	4.7718	1.82586e-06	5.1819e-05
ENSSSCG00000033894	1427	1.47436	0.454933	3.24082	0.00119187	0.0101131
ENSSSCG00000033909	1185.37	1.65518	0.406316	4.07364	4.6285e-05	0.0007551
ENSSSCG00000034012	914.278	-1.22585	0.269867	-4.54241	5.56152e-06	0.000133087
ENSSSCG00000034036	356.485	1.65554	0.463403	3.57256	0.000353504	0.00390252
ENSSSCG00000034049	7877.91	-1.848	0.403978	-4.57451	4.77329e-06	0.000117777
ENSSSCG00000034114	342.519	-1.01358	0.373586	-2.7131	0.00666575	0.0381411
ENSSSCG00000034120	504.512	1.37048	0.365899	3.74551	0.000180027	0.00226898
ENSSSCG00000034147	285.978	1.08279	0.375153	2.88626	0.00389848	0.0252987
ENSSSCG00000034216	1748.92	1.13225	0.314395	3.60137	0.000316539	0.00355627
ENSSSCG00000034239	664.805	-1.14562	0.20777	-5.51386	3.51049e-08	1.81357e-06
ENSSSCG00000034259	1080.8	1.7681	0.267333	6.61385	3.74442e-11	4.22055e-09
ENSSSCG00000034280	310.39	-1.57356	0.323189	-4.86887	1.12239e-06	3.45746e-05
ENSSSCG00000034345	113.482	-1.38103	0.437896	-3.15378	0.00161169	0.0129323
ENSSSCG00000034357	13339.6	1.22667	0.223064	5.49917	3.81576e-08	1.95309e-06
ENSSSCG00000034358	195.73	2.91233	0.49686	5.86147	4.58789e-09	3.06446e-07
ENSSSCG00000034371	283.419	5.181	1.01881	5.08533	3.66986e-07	1.32852e-05
ENSSSCG00000034390	109.583	1.56523	0.361797	4.32626	1.51662e-05	0.000303294
ENSSSCG00000034442	652.212	-2.24033	0.303739	-7.37584	1.63307e-13	3.33987e-11
ENSSSCG00000034547	114.068	2.41679	0.396144	6.10078	1.05555e-09	8.21175e-08
ENSSSCG00000034566	1636.38	1.43555	0.4035	3.55775	0.000374042	0.00408154
ENSSSCG00000034572	267.132	-1.10676	0.282049	-3.924	8.7092e-05	0.00125017
ENSSSCG00000034607	1305.22	-2.62493	0.477005	-5.50294	3.73501e-08	1.92318e-06
ENSSSCG00000034702	168.599	1.39633	0.339479	4.11317	3.90265e-05	0.000656665
ENSSSCG00000034723	393.092	-1.13852	0.190526	-5.97564	2.29182e-09	1.65328e-07
ENSSSCG00000034732	141.333	1.1039	0.387966	2.84536	0.00443616	0.0280002
ENSSSCG00000034740	908.575	-3.92064	0.345293	-11.3545	7.0409e-30	1.55197e-26
ENSSSCG00000034746	1342.82	-2.95568	0.587548	-5.03053	4.89134e-07	1.6905e-05
ENSSSCG00000034754	1403.4	1.70877	0.453437	3.76849	0.000164241	0.00210614
ENSSSCG00000034758	2191.93	-1.33171	0.201278	-6.61626	3.68411e-11	4.17631e-09
ENSSSCG00000034774	235.722	-1.18198	0.292455	-4.0416	5.30883e-05	0.000840516
ENSSSCG00000034786	1731.71	-1.06446	0.347734	-3.06114	0.00220496	0.0164506
ENSSSCG00000034827	607.432	2.14269	0.337814	6.3428	2.25628e-10	2.11132e-08
ENSSSCG00000034843	251.851	1.03607	0.275198	3.76482	0.000166672	0.00213181
ENSSSCG00000034973	183.84	1.80452	0.230856	7.81668	5.42365e-15	1.53706e-12
ENSSSCG00000034980	544.001	2.31923	0.383116	6.05361	1.41636e-09	1.08394e-07
ENSSSCG00000034993	1005.34	-1.05318	0.399113	-2.6388	0.00831998	0.0448145
ENSSSCG00000035051	605.668	1.27812	0.433038	2.95152	0.00316216	0.0216204
ENSSSCG00000035067	289.512	1.02943	0.376954	2.7309	0.0063161	0.03668
ENSSSCG00000035077	178.641	2.83432	0.468637	6.048	1.46651e-09	1.11466e-07
ENSSSCG00000035101	5726.11	-1.13423	0.404174	-2.80628	0.00501172	0.0307049
ENSSSCG00000035152	437.015	1.32726	0.314256	4.2235	2.40542e-05	0.000438189
ENSSSCG00000035170	283.581	-1.40864	0.412389	-3.4158	0.00063594	0.00614205
ENSSSCG00000035189	122.372	1.58713	0.251861	6.30161	2.94571e-10	2.65623e-08
ENSSSCG00000035256	197.596	1.85027	0.333394	5.54979	2.86005e-08	1.53761e-06
ENSSSCG00000035293	1379.58	1.87968	0.441734	4.25523	2.0883e-05	0.000390828
ENSSSCG00000035352	164.73	1.78407	0.673573	2.64866	0.00808116	0.0438616
ENSSSCG00000035357	1678.73	-1.01701	0.25287	-4.02185	5.77423e-05	0.000894915
ENSSSCG00000035392	1707.13	2.73667	0.514235	5.32183	1.02726e-07	4.52862e-06
ENSSSCG00000035415	101.556	1.2737	0.409542	3.11007	0.00187045	0.0145229
ENSSSCG00000035454	5928.03	-1.11413	0.257465	-4.32731	1.50939e-05	0.000302457
ENSSSCG00000035525	109.12	1.30285	0.437264	2.97954	0.00288681	0.0201579
ENSSSCG00000035537	211.847	1.26394	0.261132	4.84023	1.29687e-06	3.86878e-05
ENSSSCG00000035563	584.982	1.72445	0.293932	5.86684	4.44185e-09	2.97694e-07
ENSSSCG00000035564	503.068	-1.15847	0.325876	-3.55493	0.000378086	0.00410985
ENSSSCG00000035577	167.592	1.1468	0.381639	3.00494	0.00265635	0.0189723
ENSSSCG00000035593	678.963	1.64117	0.19487	8.42191	3.70382e-17	1.49952e-14
ENSSSCG00000035595	539.606	-1.72738	0.513218	-3.36579	0.000763242	0.00708525
ENSSSCG00000035615	1151.25	-1.45274	0.33439	-4.34444	1.39629e-05	0.000285857
ENSSSCG00000035664	198.657	1.78503	0.40149	4.446	8.74839e-06	0.000193263
ENSSSCG00000035707	192.678	2.48057	0.702901	3.52905	0.000417057	0.00445775
ENSSSCG00000035742	694.131	1.11221	0.355163	3.13156	0.00173883	0.0137485
ENSSSCG00000035746	187.23	-1.16507	0.339208	-3.43468	0.000593254	0.00584068
ENSSSCG00000035747	1325.55	-1.24765	0.272553	-4.57764	4.70253e-06	0.00011632
ENSSSCG00000035760	108.826	1.18513	0.342615	3.45907	0.000542048	0.00544739
ENSSSCG00000035770	332.651	1.44591	0.489091	2.95633	0.00311322	0.0214145
ENSSSCG00000035847	134.875	1.7266	0.369453	4.67339	2.96274e-06	7.88924e-05
ENSSSCG00000035863	840.338	-1.53614	0.27356	-5.61537	1.96147e-08	1.0992e-06
ENSSSCG00000035876	136.717	-1.12752	0.296924	-3.79732	0.000146268	0.00190899
ENSSSCG00000035883	988.061	-1.84124	0.317063	-5.80719	6.35286e-09	4.01363e-07
ENSSSCG00000035895	299.265	1.54431	0.406484	3.79919	0.000145171	0.00189717
ENSSSCG00000035937	1797.14	-2.18503	0.336599	-6.49149	8.49899e-11	8.74672e-09
ENSSSCG00000036008	377.847	-1.6038	0.450108	-3.56315	0.000366437	0.00401402
ENSSSCG00000036062	231.9	-1.04965	0.284371	-3.69114	0.000223251	0.00269724
ENSSSCG00000036064	178.132	4.46516	0.605339	7.3763	1.62745e-13	3.33987e-11
ENSSSCG00000036096	743.41	2.6567	0.394457	6.73508	1.63843e-11	2.09698e-09
ENSSSCG00000036125	318.607	-1.83598	0.605983	-3.02975	0.00244754	0.017846
ENSSSCG00000036136	2234.74	1.71941	0.329311	5.22124	1.77725e-07	7.08154e-06
ENSSSCG00000036148	118.212	1.79128	0.485491	3.68963	0.000224585	0.00270704
ENSSSCG00000036157	282.288	1.24849	0.427598	2.91978	0.00350278	0.0233417
ENSSSCG00000036201	1300.59	-3.69968	0.666853	-5.54797	2.89012e-08	1.54124e-06
ENSSSCG00000036220	124.485	2.16973	0.451019	4.81073	1.50378e-06	4.3922e-05
ENSSSCG00000036236	1739.66	1.4147	0.311308	4.54438	5.50963e-06	0.000132164
ENSSSCG00000036261	353.919	1.66037	0.466889	3.55624	0.000376207	0.00409166
ENSSSCG00000036306	115.938	-5.58286	1.52259	-3.6667	0.000245701	0.00288701
ENSSSCG00000036377	212.961	1.3124	0.348453	3.76637	0.000165639	0.00212018
ENSSSCG00000036434	307.423	1.7016	0.519553	3.27512	0.00105618	0.00919371
ENSSSCG00000036438	832.174	3.89919	0.918153	4.24678	2.16869e-05	0.000403587
ENSSSCG00000036452	253.554	-2.50271	0.374062	-6.69063	2.22209e-11	2.7211e-09
ENSSSCG00000036556	2726.66	-1.639	0.403686	-4.06008	4.90556e-05	0.000788626
ENSSSCG00000036569	269.613	1.09392	0.382558	2.8595	0.00424313	0.0270921
ENSSSCG00000036573	1157.2	-1.70604	0.328626	-5.19144	2.08674e-07	8.14895e-06
ENSSSCG00000036575	187.326	1.09953	0.267574	4.10924	3.96962e-05	0.000665674
ENSSSCG00000036580	257.331	2.11837	0.503929	4.2037	2.62584e-05	0.000471415
ENSSSCG00000036603	684.384	-1.2537	0.30325	-4.1342	3.56194e-05	0.000610205
ENSSSCG00000036618	1506.86	1.20219	0.456088	2.63586	0.00839236	0.0451431
ENSSSCG00000036622	107.828	1.4795	0.437815	3.37929	0.000726742	0.00681982
ENSSSCG00000036742	1131.36	1.40655	0.273018	5.15186	2.57917e-07	9.76441e-06
ENSSSCG00000036747	287.711	1.29721	0.31873	4.06993	4.70275e-05	0.000763629
ENSSSCG00000036768	617.632	-2.18225	0.532729	-4.09636	4.19696e-05	0.000697898
ENSSSCG00000036785	145.762	-1.60825	0.385142	-4.17572	2.9705e-05	0.000523346
ENSSSCG00000036790	500.364	-1.5299	0.356684	-4.28922	1.79299e-05	0.000348037
ENSSSCG00000036828	1799.84	-1.23203	0.2782	-4.42858	9.48564e-06	0.000206787
ENSSSCG00000036841	1640.69	-1.21228	0.394729	-3.07117	0.00213222	0.0160284
ENSSSCG00000036844	153.031	1.26205	0.419999	3.00489	0.00265677	0.0189723
ENSSSCG00000036932	209.14	1.85303	0.572977	3.23403	0.00122055	0.0103167
ENSSSCG00000036990	160.357	2.07937	0.40166	5.17694	2.25551e-07	8.70521e-06
ENSSSCG00000037025	3388.74	1.32651	0.276033	4.80562	1.54272e-06	4.48747e-05
ENSSSCG00000037035	133.343	1.68755	0.339799	4.96633	6.8233e-07	2.25978e-05
ENSSSCG00000037044	466.727	1.6646	0.37244	4.46943	7.84266e-06	0.000176799
ENSSSCG00000037137	145.021	3.06352	0.55457	5.52413	3.31122e-08	1.72409e-06
ENSSSCG00000037254	2706.59	-1.80049	0.380286	-4.73457	2.1952e-06	6.11634e-05
ENSSSCG00000037269	111.84	-1.92553	0.502028	-3.83551	0.000125305	0.00168186
ENSSSCG00000037270	227.22	1.60542	0.281467	5.70377	1.17187e-08	6.83751e-07
ENSSSCG00000037277	3392.12	-3.61033	0.37834	-9.54256	1.39354e-21	1.20196e-18
ENSSSCG00000037305	2552.56	-1.00955	0.199818	-5.05235	4.36408e-07	1.52689e-05
ENSSSCG00000037360	6337.08	1.63105	0.333296	4.89369	9.89634e-07	3.09171e-05
ENSSSCG00000037391	180.785	1.03753	0.351712	2.94994	0.00317836	0.021703
ENSSSCG00000037416	505.449	2.11755	0.334926	6.32245	2.57447e-10	2.36446e-08
ENSSSCG00000037449	1583.82	1.57729	0.318157	4.9576	7.13706e-07	2.32916e-05
ENSSSCG00000037463	1931.28	-2.70225	0.386386	-6.99366	2.67811e-12	4.02488e-10
ENSSSCG00000037530	300.971	-1.62834	0.446363	-3.64802	0.000264273	0.00305516
ENSSSCG00000037536	1420.47	1.07648	0.299412	3.59533	0.000323983	0.00362831
ENSSSCG00000037556	1226.68	1.12961	0.213027	5.30265	1.14134e-07	4.95448e-06
ENSSSCG00000037559	677.939	1.25013	0.241231	5.18229	2.19184e-07	8.49251e-06
ENSSSCG00000037562	953.406	1.71383	0.309553	5.53647	3.0863e-08	1.63137e-06
ENSSSCG00000037575	374.394	-1.04039	0.199064	-5.22641	1.72835e-07	6.92668e-06
ENSSSCG00000037580	410.059	-1.96675	0.636388	-3.09049	0.00199829	0.0152646
ENSSSCG00000037605	1130.22	1.08232	0.334438	3.23624	0.00121115	0.0102547
ENSSSCG00000037620	563.782	-7.87623	0.97403	-8.08622	6.15427e-16	2.01666e-13
ENSSSCG00000037697	938.043	-1.64017	0.513855	-3.19189	0.00141345	0.0116012
ENSSSCG00000037811	627.149	-1.23719	0.201703	-6.13371	8.58505e-10	6.92318e-08
ENSSSCG00000037845	296.363	-1.0683	0.219399	-4.86919	1.12055e-06	3.45716e-05
ENSSSCG00000037898	616.375	1.34862	0.3801	3.54807	0.000388068	0.00419536
ENSSSCG00000037905	1678.16	1.27896	0.257186	4.9729	6.59577e-07	2.19174e-05
ENSSSCG00000037914	233.171	2.01196	0.315328	6.38052	1.76483e-10	1.67515e-08
ENSSSCG00000037918	208.185	1.74532	0.587283	2.97186	0.00296001	0.0205893
ENSSSCG00000037973	267.863	1.90495	0.207173	9.19498	3.75063e-20	2.65732e-17
ENSSSCG00000037975	236.915	1.29406	0.461482	2.80415	0.00504495	0.0308513
ENSSSCG00000038001	516.657	-1.2282	0.290553	-4.22711	2.36715e-05	0.000432356
ENSSSCG00000038003	106.734	1.42419	0.391273	3.63989	0.000272758	0.00314226
ENSSSCG00000038006	817.985	1.16922	0.280401	4.16982	3.0484e-05	0.000534696
ENSSSCG00000038055	741.509	1.74218	0.451318	3.86021	0.000113291	0.00154784
ENSSSCG00000038056	438.726	-1.42376	0.489604	-2.90798	0.00363773	0.0239831
ENSSSCG00000038077	983.082	1.5517	0.533573	2.90813	0.00363598	0.0239796
ENSSSCG00000038094	293.022	-1.22026	0.253819	-4.80758	1.52765e-06	4.45014e-05
ENSSSCG00000038126	339.984	1.40265	0.293363	4.78128	1.74185e-06	4.95056e-05
ENSSSCG00000038153	185.614	1.15472	0.266602	4.33125	1.48265e-05	0.000298304
ENSSSCG00000038178	356.396	-1.19174	0.343746	-3.4669	0.000526491	0.0053207
ENSSSCG00000038192	314.79	-1.84556	0.414124	-4.45654	8.32926e-06	0.000184694
ENSSSCG00000038215	302.551	1.22832	0.388986	3.15774	0.00159	0.0128325
ENSSSCG00000038220	1855.2	1.08873	0.346441	3.14263	0.0016744	0.013324
ENSSSCG00000038236	177.871	-1.70629	0.341951	-4.98988	6.04172e-07	2.0349e-05
ENSSSCG00000038296	138.491	1.31353	0.276152	4.75653	1.96945e-06	5.56553e-05
ENSSSCG00000038326	272.395	-1.29996	0.251258	-5.17379	2.29391e-07	8.83623e-06
ENSSSCG00000038345	221.329	1.95621	0.408495	4.78883	1.67759e-06	4.78903e-05
ENSSSCG00000038420	3890.51	-1.07509	0.228249	-4.71016	2.47522e-06	6.76354e-05
ENSSSCG00000038453	507.255	1.2067	0.380582	3.17066	0.00152095	0.0123557
ENSSSCG00000038471	219.561	1.58888	0.343916	4.61995	3.83841e-06	9.87631e-05
ENSSSCG00000038475	1011.89	-2.74618	0.503766	-5.45129	5.00045e-08	2.46151e-06
ENSSSCG00000038489	1209.29	1.4325	0.440536	3.25171	0.00114712	0.00980461
ENSSSCG00000038504	140.207	1.29399	0.33435	3.87016	0.000108765	0.00149527
ENSSSCG00000038509	1677.45	1.03741	0.225361	4.60335	4.15749e-06	0.000105199
ENSSSCG00000038579	160.018	-1.36993	0.289977	-4.72428	2.3093e-06	6.38938e-05
ENSSSCG00000038627	1459.18	-1.54874	0.264804	-5.84864	4.95619e-09	3.24491e-07
ENSSSCG00000038643	341.703	1.44026	0.193123	7.45774	8.80175e-14	1.98419e-11
ENSSSCG00000038646	1954.96	-1.07343	0.229505	-4.67716	2.90874e-06	7.7663e-05
ENSSSCG00000038712	201.676	-1.80351	0.339689	-5.30929	1.1005e-07	4.80877e-06
ENSSSCG00000038730	9003.13	-1.1719	0.211229	-5.54799	2.88971e-08	1.54124e-06
ENSSSCG00000038735	1978.74	-1.21892	0.270044	-4.51377	6.36863e-06	0.000148288
ENSSSCG00000038774	947.586	-1.07377	0.349035	-3.07638	0.0020953	0.0158209
ENSSSCG00000038783	312.496	1.41308	0.328251	4.30489	1.6707e-05	0.000327503
ENSSSCG00000038801	3213.54	-2.02537	0.260094	-7.78708	6.85765e-15	1.91609e-12
ENSSSCG00000038811	346.045	2.21605	0.350106	6.32963	2.45747e-10	2.27809e-08
ENSSSCG00000038844	261.721	1.93689	0.3643	5.31673	1.0565e-07	4.64719e-06
ENSSSCG00000038878	117.282	3.67965	1.22057	3.0147	0.00257231	0.0185225
ENSSSCG00000038911	1162.21	2.09302	0.528136	3.96302	7.40066e-05	0.00109527
ENSSSCG00000038918	2375.23	1.02464	0.246791	4.15184	3.29813e-05	0.000573463
ENSSSCG00000038927	188.612	-1.17053	0.398899	-2.93441	0.00334185	0.0225112
ENSSSCG00000038963	715.851	-1.42125	0.506671	-2.80507	0.00503058	0.0307819
ENSSSCG00000038964	521.905	1.02651	0.35349	2.90392	0.0036852	0.0242236
ENSSSCG00000038966	1800.04	-1.54802	0.378142	-4.09375	4.24457e-05	0.000704045
ENSSSCG00000038991	1061.33	1.61197	0.334347	4.82125	1.42658e-06	4.19751e-05
ENSSSCG00000039071	4216.48	-1.10313	0.270624	-4.07624	4.57707e-05	0.000748556
ENSSSCG00000039147	213.928	-1.38266	0.471432	-2.9329	0.00335812	0.0225978
ENSSSCG00000039158	10134	-3.50981	0.340599	-10.3048	6.70292e-25	7.82192e-22
ENSSSCG00000039175	204.849	1.06528	0.398014	2.67648	0.00743992	0.0411684
ENSSSCG00000039182	1118.34	2.47775	0.863595	2.86911	0.00411625	0.0264437
ENSSSCG00000039183	273.23	1.96297	0.612364	3.20555	0.00134803	0.0111939
ENSSSCG00000039201	270.9	1.34126	0.505753	2.652	0.00800172	0.0435496
ENSSSCG00000039215	283.332	1.90112	0.489157	3.88652	0.000101691	0.00142267
ENSSSCG00000039222	2353	2.06963	0.547507	3.78009	0.000156769	0.00202336
ENSSSCG00000039244	11908.2	-2.57146	0.407207	-6.31487	2.70391e-10	2.45094e-08
ENSSSCG00000039276	414.353	-1.79272	0.475984	-3.76634	0.000165656	0.00212018
ENSSSCG00000039327	141.313	1.13195	0.321842	3.5171	0.000436295	0.00461366
ENSSSCG00000039341	877.374	-3.55977	0.656629	-5.42128	5.91748e-08	2.8424e-06
ENSSSCG00000039392	455.926	-1.57702	0.425191	-3.70897	0.000208103	0.00255151
ENSSSCG00000039395	169.194	1.20545	0.345413	3.48989	0.000483227	0.0049567
ENSSSCG00000039407	125.081	1.39075	0.453984	3.06343	0.00218814	0.0163558
ENSSSCG00000039426	5635.31	-1.00077	0.269128	-3.71857	0.000200355	0.00246979
ENSSSCG00000039473	5712.82	1.2172	0.363048	3.35274	0.000800167	0.00734554
ENSSSCG00000039546	114.238	-2.0513	0.5014	-4.09115	4.29239e-05	0.000711383
ENSSSCG00000039556	1078.88	1.85955	0.375004	4.95875	7.09491e-07	2.32259e-05
ENSSSCG00000039569	3285.81	2.41834	0.467079	5.17759	2.24769e-07	8.69195e-06
ENSSSCG00000039573	3407.13	2.07789	0.46163	4.50119	6.75729e-06	0.00015622
ENSSSCG00000039581	103.21	1.50216	0.475799	3.15714	0.00159327	0.0128485
ENSSSCG00000039663	3067.49	-1.32121	0.386125	-3.42171	0.000622291	0.00604851
ENSSSCG00000039703	234.668	-1.10841	0.407293	-2.7214	0.00650053	0.0374789
ENSSSCG00000039751	2508.84	2.60309	0.398618	6.53028	6.56448e-11	6.96397e-09
ENSSSCG00000039778	390.191	-1.41796	0.326693	-4.34035	1.42256e-05	0.000289631
ENSSSCG00000039780	661.728	1.42758	0.303869	4.69801	2.62709e-06	7.13922e-05
ENSSSCG00000039807	327.339	2.53382	0.434463	5.83208	5.47421e-09	3.52589e-07
ENSSSCG00000039815	1374.01	2.53886	0.396121	6.40929	1.462e-10	1.42873e-08
ENSSSCG00000039847	10205.7	1.89196	0.283613	6.67092	2.54209e-11	3.075e-09
ENSSSCG00000039854	664.329	-1.58962	0.390898	-4.06657	4.77092e-05	0.000772617
ENSSSCG00000039860	164.101	-1.07637	0.356773	-3.01695	0.00255332	0.0184326
ENSSSCG00000039867	509.536	1.03092	0.241408	4.27043	1.95098e-05	0.000370723
ENSSSCG00000039881	518.143	1.05357	0.323441	3.25737	0.00112448	0.00964686
ENSSSCG00000039922	364.246	1.48623	0.484491	3.06762	0.00215772	0.0161833
ENSSSCG00000039940	207.06	-1.56758	0.333861	-4.69531	2.66207e-06	7.18507e-05
ENSSSCG00000040025	274.145	4.09774	0.504774	8.11796	4.74089e-16	1.62198e-13
ENSSSCG00000040056	2555.34	1.07608	0.221727	4.85319	1.21493e-06	3.67966e-05
ENSSSCG00000040180	640.703	-1.19185	0.29433	-4.04938	5.13536e-05	0.000818276
ENSSSCG00000040184	3637.16	-1.08529	0.346068	-3.13605	0.00171239	0.0135827
ENSSSCG00000040187	520.544	-1.13715	0.273904	-4.15163	3.30121e-05	0.000573463
ENSSSCG00000040208	178.712	1.01629	0.358498	2.83486	0.00458463	0.0287089
ENSSSCG00000040215	169.929	1.29395	0.377085	3.43144	0.000600378	0.00589327
ENSSSCG00000040267	1561.82	1.85135	0.179766	10.2987	7.14502e-25	7.87461e-22
ENSSSCG00000040294	1142.1	-1.19888	0.190417	-6.29606	3.05301e-10	2.70382e-08
ENSSSCG00000040337	187.313	1.17233	0.319901	3.66467	0.000247655	0.00290194
ENSSSCG00000040397	345.124	1.02233	0.286393	3.56969	0.000357402	0.00393678
ENSSSCG00000040411	290.166	1.6898	0.224218	7.5364	4.8311e-14	1.14094e-11
ENSSSCG00000040461	145.65	2.70145	0.513774	5.25806	1.45587e-07	6.05483e-06
ENSSSCG00000040509	166.789	1.07494	0.22427	4.79308	1.64241e-06	4.71522e-05
ENSSSCG00000040513	2184.68	-2.77099	0.478701	-5.78857	7.09888e-09	4.42854e-07
ENSSSCG00000040535	745.075	1.59409	0.389101	4.09685	4.18807e-05	0.000697004
ENSSSCG00000040569	552.895	2.00539	0.379655	5.28214	1.27684e-07	5.44732e-06
ENSSSCG00000040608	12040.1	-4.81827	0.660883	-7.29066	3.08437e-13	5.71848e-11
ENSSSCG00000040648	154.342	2.18855	0.489826	4.46801	7.89503e-06	0.000177532
ENSSSCG00000040673	754.879	2.11512	0.394447	5.36223	8.22015e-08	3.76608e-06
ENSSSCG00000040727	429.273	1.16175	0.368879	3.14941	0.00163601	0.0130868
ENSSSCG00000040731	409.831	-2.07091	0.345067	-6.00148	1.95524e-09	1.45274e-07
ENSSSCG00000040834	115.925	1.00853	0.329031	3.06515	0.00217563	0.0162868
ENSSSCG00000040836	101.488	-3.52925	1.04096	-3.39038	0.000697947	0.00658073
ENSSSCG00000040847	631.995	1.85609	0.374054	4.96207	6.97452e-07	2.29454e-05
ENSSSCG00000040875	183.8	1.12368	0.230833	4.86791	1.12782e-06	3.46879e-05
ENSSSCG00000040904	649.904	-1.67252	0.319559	-5.23384	1.66021e-07	6.72147e-06
ENSSSCG00000040945	1162	1.24862	0.304451	4.1012	4.11009e-05	0.00068633
ENSSSCG00000040957	149.4	1.26846	0.387447	3.2739	0.00106073	0.00921315
ENSSSCG00000040973	2020.9	1.65543	0.416965	3.97019	7.18164e-05	0.00106719
ENSSSCG00000040977	1314.27	1.35916	0.34409	3.95001	7.81487e-05	0.0011433
ENSSSCG00000040980	234.507	-1.72867	0.511661	-3.37855	0.000728693	0.00683167
