# Supplementary material for: Spatial Transcriptomic and miRNA Analyses Revealed Genes Involved in the Mesometrial-Biased Implantation in Pigs
Source: Genes (Basel). 2019 Oct 14;10(10):808. doi: 10.3390/genes10100808 (PMC6826901; doi:10.3390/genes10100808)
Supplement: Supplementary file 1 [file genes-10-00808-s001.zip › Final Supplementary File/Supplementary Table. S4.xlsx]

## Sheet: 12-M-AM
GENE	baseMean	log2FoldChange	lfcSE	stat	pvalue	padj
ENSSSCG00000038162	167.782	1.53274	0.282986	5.41629	6.08469e-08	0.000230816
ENSSSCG00000031023	1593.3	0.981709	0.152965	6.41787	1.38193e-10	1.77193e-06
ENSSSCG00000004509	1536.54	0.855375	0.151318	5.65284	1.5782e-08	9.97788e-05
ENSSSCG00000024591	797.017	-0.743407	0.162926	-4.56286	5.04614e-06	0.00736231
ENSSSCG00000015363	10440.7	-0.754115	0.118352	-6.37178	1.86843e-10	1.77193e-06

## Sheet: 15-M-AM
GENE	baseMean	log2FoldChange	lfcSE	stat	pvalue	padj
ENSSSCG00000030903	197.321	2.68151	0.525811	5.09976	3.40091e-07	4.78229e-05
ENSSSCG00000009469	233.297	2.37276	0.527815	4.49545	6.94246e-06	0.000510885
ENSSSCG00000007899	167.155	2.00551	0.310445	6.46013	1.04613e-10	1.06824e-07
ENSSSCG00000014426	220.22	1.9956	0.405391	4.92266	8.53754e-07	9.5098e-05
ENSSSCG00000032330	3522.36	1.75826	0.207591	8.46985	2.45718e-17	5.00872e-13
ENSSSCG00000002487	292.975	1.65844	0.199686	8.30524	9.96217e-17	1.01534e-12
ENSSSCG00000031478	646.302	1.58599	0.378448	4.19078	2.77991e-05	0.00149514
ENSSSCG00000039111	180.564	1.55627	0.236872	6.57007	5.02914e-11	6.40712e-08
ENSSSCG00000011862	100.435	1.51355	0.328362	4.60939	4.03851e-06	0.000332798
ENSSSCG00000009921	263.641	1.46401	0.250029	5.85535	4.75995e-09	2.0644e-06
ENSSSCG00000032777	3327.63	1.41091	0.295259	4.77853	1.76578e-06	0.000169781
ENSSSCG00000009216	13604.9	1.38854	0.282645	4.91265	8.98528e-07	9.90032e-05
ENSSSCG00000040381	171.029	1.31958	0.193647	6.81436	9.46823e-12	2.26229e-08
ENSSSCG00000016442	484.498	1.31307	0.188253	6.97502	3.05823e-12	1.03898e-08
ENSSSCG00000037009	224.037	1.3103	0.234618	5.58484	2.33922e-08	6.8118e-06
ENSSSCG00000008978	330.097	1.29698	0.248305	5.22334	1.75728e-07	3.03563e-05
ENSSSCG00000036983	1886.24	1.2825	0.171299	7.4869	7.052e-14	4.7916e-10
ENSSSCG00000007836	114.921	1.26749	0.33571	3.77555	0.000159655	0.00544215
ENSSSCG00000013425	355.923	1.26268	0.256298	4.92659	8.3677e-07	9.42361e-05
ENSSSCG00000040207	783.473	1.24009	0.328821	3.77134	0.000162376	0.00549813
ENSSSCG00000010607	414.059	1.20307	0.253993	4.73661	2.17328e-06	0.00019955
ENSSSCG00000025629	143.287	1.12766	0.306382	3.68059	0.000232698	0.00715431
ENSSSCG00000014823	196.483	1.08579	0.178952	6.06752	1.29902e-09	7.76251e-07
ENSSSCG00000029230	1308.24	1.08184	0.186153	5.81154	6.19015e-09	2.33691e-06
ENSSSCG00000036893	1265.2	1.06852	0.293067	3.64601	0.000266344	0.00785696
ENSSSCG00000012536	460.297	1.06161	0.193162	5.49594	3.88638e-08	1.00559e-05
ENSSSCG00000024867	601.542	1.06012	0.321287	3.29959	0.000968249	0.0195218
ENSSSCG00000008677	273.767	1.0398	0.174517	5.95816	2.55094e-09	1.36838e-06
ENSSSCG00000031703	217.08	1.03298	0.219736	4.70101	2.58872e-06	0.00023246
ENSSSCG00000005494	408.309	1.02719	0.223969	4.58629	4.51189e-06	0.000359728
ENSSSCG00000030388	1188.02	1.02217	0.329714	3.10016	0.00193417	0.0311176
ENSSSCG00000013579	168.381	1.01423	0.257769	3.93465	8.33179e-05	0.00340351
ENSSSCG00000032474	10729.7	1.01349	0.198002	5.1186	3.07819e-07	4.5468e-05
ENSSSCG00000037524	102.481	1.01069	0.25502	3.96319	7.39554e-05	0.00310826
ENSSSCG00000016742	394.796	0.977286	0.168381	5.80403	6.47412e-09	2.39943e-06
ENSSSCG00000040575	3843.68	0.973917	0.182712	5.33035	9.80211e-08	1.97407e-05
ENSSSCG00000032240	247.245	0.970309	0.242107	4.00777	6.1296e-05	0.00273754
ENSSSCG00000031487	989.134	0.968559	0.147054	6.58642	4.50549e-11	6.12266e-08
ENSSSCG00000023591	397.416	0.963647	0.145287	6.63271	3.29572e-11	5.59833e-08
ENSSSCG00000024311	512.499	0.956523	0.148072	6.45984	1.04812e-10	1.06824e-07
ENSSSCG00000035073	188.971	0.954801	0.207049	4.61146	3.99847e-06	0.000332673
ENSSSCG00000026302	625.465	0.926862	0.147102	6.3008	2.96117e-10	2.87431e-07
ENSSSCG00000032434	483.384	0.919893	0.132632	6.93567	4.04298e-12	1.17731e-08
ENSSSCG00000014310	644.252	0.919171	0.226947	4.05016	5.11826e-05	0.00238743
ENSSSCG00000031741	181.108	0.912476	0.23012	3.96522	7.33283e-05	0.00309684
ENSSSCG00000040579	112.03	0.904445	0.177745	5.08844	3.61016e-07	4.97227e-05
ENSSSCG00000005756	1665.61	0.89967	0.169445	5.30952	1.09913e-07	2.13379e-05
ENSSSCG00000013853	188.953	0.899048	0.226654	3.96662	7.29005e-05	0.00309584
ENSSSCG00000038055	1349.91	0.896086	0.155129	5.7764	7.63139e-09	2.72909e-06
ENSSSCG00000016903	254.383	0.893963	0.173787	5.14402	2.68914e-07	4.09071e-05
ENSSSCG00000003608	340.19	0.893773	0.167561	5.33402	9.60598e-08	1.97407e-05
ENSSSCG00000000257	554.966	0.889523	0.132126	6.73239	1.66901e-11	3.11989e-08
ENSSSCG00000006382	144.196	0.887119	0.181629	4.88425	1.03826e-06	0.000110806
ENSSSCG00000021944	809.589	0.882628	0.156894	5.62564	1.84823e-08	5.79606e-06
ENSSSCG00000004125	244.213	0.880466	0.170375	5.16781	2.36854e-07	3.77191e-05
ENSSSCG00000036064	357.583	0.877349	0.203894	4.30297	1.68524e-05	0.00103235
ENSSSCG00000013115	157.629	0.870881	0.149412	5.82874	5.58487e-09	2.33691e-06
ENSSSCG00000037885	218.568	0.862545	0.200386	4.30441	1.67428e-05	0.00103225
ENSSSCG00000006378	223.243	0.861759	0.145704	5.91443	3.33018e-09	1.65567e-06
ENSSSCG00000006736	1394.18	0.859274	0.155457	5.5274	3.25004e-08	8.71696e-06
ENSSSCG00000031897	301.453	0.85894	0.209151	4.1068	4.01174e-05	0.00195168
ENSSSCG00000030575	194.706	0.854328	0.166564	5.12913	2.91088e-07	4.36289e-05
ENSSSCG00000034980	1030.15	0.853765	0.129179	6.60916	3.86502e-11	6.06036e-08
ENSSSCG00000001422	1456.91	0.850204	0.140219	6.06339	1.33285e-09	7.76251e-07
ENSSSCG00000035256	356.223	0.849049	0.121137	7.00901	2.40006e-12	9.78458e-09
ENSSSCG00000008648	3898.4	0.848176	0.164062	5.16985	2.34281e-07	3.77191e-05
ENSSSCG00000006372	867.786	0.839818	0.124766	6.73112	1.68362e-11	3.11989e-08
ENSSSCG00000005312	107.974	0.836763	0.279827	2.99028	0.00278718	0.0392369
ENSSSCG00000002554	1052.34	0.835005	0.183013	4.56256	5.05348e-06	0.000393169
ENSSSCG00000015119	498.909	0.830154	0.135546	6.1245	9.09664e-10	6.18086e-07
ENSSSCG00000011322	206.492	0.826102	0.183441	4.50338	6.68814e-06	0.000501217
ENSSSCG00000013111	143.015	0.822694	0.162859	5.05157	4.38188e-07	5.80002e-05
ENSSSCG00000036383	12789.8	0.820721	0.146894	5.58716	2.30819e-08	6.8118e-06
ENSSSCG00000017517	237.192	0.819864	0.151399	5.41526	6.11997e-08	1.38611e-05
ENSSSCG00000014256	124.845	0.819418	0.229453	3.57117	0.000355384	0.00982997
ENSSSCG00000004554	100.818	0.813255	0.230402	3.52973	0.000415984	0.0109458
ENSSSCG00000008348	270.904	0.811714	0.151745	5.34921	8.834e-08	1.87575e-05
ENSSSCG00000006452	360.705	0.809912	0.158666	5.10451	3.3166e-07	4.76709e-05
ENSSSCG00000015581	164.04	0.807723	0.155939	5.17972	2.2222e-07	3.653e-05
ENSSSCG00000006374	124.219	0.807112	0.18968	4.25512	2.0894e-05	0.00119704
ENSSSCG00000034887	103.416	0.80677	0.163837	4.92421	8.4702e-07	9.48662e-05
ENSSSCG00000015618	2375.94	0.806123	0.181823	4.43355	9.26926e-06	0.000658343
ENSSSCG00000022945	108.292	0.801813	0.20946	3.828	0.000129189	0.0047109
ENSSSCG00000040931	108.276	0.80133	0.165287	4.8481	1.24651e-06	0.000128328
ENSSSCG00000017473	391.328	0.800655	0.175378	4.5653	4.98771e-06	0.000389539
ENSSSCG00000017705	564.756	0.797792	0.159611	4.99835	5.78237e-07	7.23115e-05
ENSSSCG00000012277	1602.53	0.796824	0.158144	5.03861	4.68936e-07	6.12743e-05
ENSSSCG00000035891	473.648	0.796204	0.181737	4.38108	1.18094e-05	0.000799745
ENSSSCG00000032360	249.756	0.795481	0.183384	4.33779	1.43923e-05	0.000916789
ENSSSCG00000027130	397.661	0.79512	0.202333	3.92976	8.50293e-05	0.00345955
ENSSSCG00000009240	1088.18	0.793695	0.20193	3.93055	8.47504e-05	0.00345511
ENSSSCG00000032686	347.925	0.793467	0.146806	5.40485	6.4862e-08	1.43336e-05
ENSSSCG00000028531	301.367	0.791507	0.162873	4.85967	1.17583e-06	0.000123662
ENSSSCG00000021866	139.034	0.789849	0.185732	4.25263	2.11273e-05	0.00119961
ENSSSCG00000013604	568.76	0.789055	0.133775	5.89837	3.67115e-09	1.78173e-06
ENSSSCG00000029668	531.729	0.785377	0.144788	5.42434	5.81685e-08	1.33226e-05
ENSSSCG00000027806	2997.64	0.782676	0.134677	5.81152	6.19079e-09	2.33691e-06
ENSSSCG00000010271	232.539	0.78145	0.180474	4.32999	1.49118e-05	0.000941058
ENSSSCG00000005949	189.359	0.78036	0.209931	3.71723	0.000201422	0.00649648
ENSSSCG00000033262	37116.8	0.779779	0.1434	5.4378	5.3941e-08	1.26383e-05
ENSSSCG00000038398	101.13	0.779687	0.189269	4.11947	3.79752e-05	0.00188802
ENSSSCG00000012790	360.483	0.777799	0.136587	5.69452	1.23721e-08	4.13431e-06
ENSSSCG00000012076	5453.25	0.776469	0.157526	4.92916	8.25822e-07	9.35198e-05
ENSSSCG00000013114	798.416	0.774058	0.129778	5.9645	2.45391e-09	1.35191e-06
ENSSSCG00000006542	102.302	0.773596	0.202526	3.81974	0.000133594	0.00480496
ENSSSCG00000024166	118.982	0.771434	0.241278	3.19728	0.00138731	0.0249814
ENSSSCG00000002515	508.553	0.768295	0.184578	4.16243	3.14877e-05	0.00164155
ENSSSCG00000037466	136.529	0.768136	0.154687	4.96575	6.84344e-07	8.20568e-05
ENSSSCG00000031970	245.85	0.766808	0.144031	5.32391	1.01558e-07	2.00987e-05
ENSSSCG00000006919	7141.93	0.765939	0.184824	4.14415	3.41074e-05	0.00172518
ENSSSCG00000024973	24402	0.765322	0.176135	4.34509	1.39218e-05	0.000901849
ENSSSCG00000002516	14537.9	0.765254	0.188151	4.06722	4.75765e-05	0.00225494
ENSSSCG00000034259	1898.25	0.76519	0.122962	6.22297	4.87838e-10	3.89074e-07
ENSSSCG00000037426	124.504	0.762564	0.142953	5.33437	9.5877e-08	1.97407e-05
ENSSSCG00000024495	196.774	0.76226	0.139163	5.47747	4.3144e-08	1.0725e-05
ENSSSCG00000012652	527.352	0.761871	0.138637	5.49545	3.89725e-08	1.00559e-05
ENSSSCG00000033721	390.832	0.761498	0.122539	6.21436	5.15355e-10	3.89074e-07
ENSSSCG00000017008	663.874	0.76018	0.146461	5.19034	2.09913e-07	3.50726e-05
ENSSSCG00000010451	1670.33	0.758827	0.158741	4.78027	1.75059e-06	0.000169118
ENSSSCG00000021059	236.635	0.757715	0.184304	4.11122	3.93566e-05	0.00193312
ENSSSCG00000003231	382.662	0.756413	0.182006	4.15598	3.23894e-05	0.00166274
ENSSSCG00000014833	507.896	0.754092	0.173267	4.3522	1.34776e-05	0.000891027
ENSSSCG00000000025	429.192	0.753821	0.152664	4.93777	7.90221e-07	9.04936e-05
ENSSSCG00000012118	145.768	0.752095	0.151703	4.95768	7.1341e-07	8.35756e-05
ENSSSCG00000001405	232.81	0.74905	0.158435	4.72781	2.26956e-06	0.000207456
ENSSSCG00000032436	1540.52	0.748618	0.185619	4.03308	5.50494e-05	0.00252163
ENSSSCG00000015671	216.012	0.748539	0.167071	4.48038	7.45107e-06	0.000542438
ENSSSCG00000013839	338.881	0.7485	0.188752	3.96552	7.32349e-05	0.00309684
ENSSSCG00000016957	419.721	0.747623	0.162215	4.60885	4.04896e-06	0.000332798
ENSSSCG00000016855	401.356	0.746961	0.129033	5.78892	7.08385e-09	2.57852e-06
ENSSSCG00000004789	2023.72	0.745566	0.132994	5.60601	2.07044e-08	6.29909e-06
ENSSSCG00000023178	1594.58	0.744125	0.177119	4.20128	2.65414e-05	0.00143506
ENSSSCG00000037669	252.631	0.743658	0.133891	5.55422	2.78849e-08	7.68115e-06
ENSSSCG00000016452	554.869	0.741486	0.120301	6.16359	7.11158e-10	4.9987e-07
ENSSSCG00000028875	107.073	0.73718	0.217119	3.39529	0.00068557	0.0152567
ENSSSCG00000021815	638.181	0.734899	0.185428	3.96326	7.39342e-05	0.00310826
ENSSSCG00000000295	879.915	0.733655	0.12862	5.70404	1.16997e-08	3.97479e-06
ENSSSCG00000016451	174.434	0.733301	0.151562	4.83828	1.30969e-06	0.00013282
ENSSSCG00000025133	1578.12	0.733216	0.118317	6.19704	5.75359e-10	4.18861e-07
ENSSSCG00000007797	1341.31	0.732807	0.102086	7.17835	7.05592e-13	3.5957e-09
ENSSSCG00000035415	169.439	0.732435	0.143225	5.11388	3.15605e-07	4.61504e-05
ENSSSCG00000027826	2428.67	0.732422	0.13685	5.35199	8.6992e-08	1.86657e-05
ENSSSCG00000003226	149.092	0.731023	0.169894	4.30281	1.68647e-05	0.00103235
ENSSSCG00000035224	473.924	0.730877	0.117585	6.21573	5.10852e-10	3.89074e-07
ENSSSCG00000009612	285.048	0.730096	0.138873	5.2573	1.4619e-07	2.63711e-05
ENSSSCG00000012397	332.827	0.729388	0.156914	4.64833	3.34628e-06	0.000283032
ENSSSCG00000017416	1336.31	0.723836	0.140355	5.15718	2.50696e-07	3.93092e-05
ENSSSCG00000007508	712.959	0.722867	0.130299	5.54775	2.89363e-08	7.8645e-06
ENSSSCG00000006218	120.263	0.722471	0.180992	3.99172	6.55945e-05	0.00284485
ENSSSCG00000012077	7249.76	0.721612	0.157305	4.58734	4.48919e-06	0.000359728
ENSSSCG00000033623	305.691	0.721608	0.154672	4.66542	3.07985e-06	0.000267148
ENSSSCG00000035074	175.913	0.721452	0.172419	4.1843	2.8605e-05	0.00152241
ENSSSCG00000039573	6289.01	0.720879	0.151847	4.74741	2.06038e-06	0.000190904
ENSSSCG00000012912	150.65	0.720763	0.151664	4.75237	2.01043e-06	0.000187984
ENSSSCG00000037572	916.548	0.720189	0.14736	4.88726	1.02248e-06	0.000109696
ENSSSCG00000031492	1133.34	0.718707	0.109067	6.58959	4.41033e-11	6.12266e-08
ENSSSCG00000011884	884.449	0.718591	0.122691	5.85694	4.71472e-09	2.0644e-06
ENSSSCG00000013181	17253.3	0.718236	0.119214	6.02475	1.6937e-09	9.5901e-07
ENSSSCG00000027565	1132.21	0.718075	0.125016	5.74387	9.25395e-09	3.25229e-06
ENSSSCG00000029596	290.876	0.714535	0.162083	4.40845	1.04112e-05	0.000721843
ENSSSCG00000002962	248.85	0.714344	0.142166	5.02471	5.04186e-07	6.42334e-05
ENSSSCG00000037137	263.854	0.714317	0.144182	4.95427	7.26026e-07	8.45675e-05
ENSSSCG00000003644	245.773	0.713664	0.143885	4.95996	7.05081e-07	8.32594e-05
ENSSSCG00000004779	274.412	0.712652	0.114149	6.24319	4.2874e-10	3.88627e-07
ENSSSCG00000035937	1271.13	0.712542	0.179474	3.97017	7.18226e-05	0.00306283
ENSSSCG00000012229	303.025	0.712495	0.138418	5.14741	2.64113e-07	4.07855e-05
ENSSSCG00000006359	311.778	0.711884	0.12983	5.48318	4.17736e-08	1.05125e-05
ENSSSCG00000033207	9260.14	0.711833	0.167007	4.26229	2.02341e-05	0.00119206
ENSSSCG00000012741	127.007	0.71049	0.165567	4.29125	1.77667e-05	0.00107147
ENSSSCG00000001787	177.889	0.70999	0.17719	4.00695	6.15088e-05	0.00273754
ENSSSCG00000024759	1470.79	0.709961	0.138852	5.11307	3.16967e-07	4.61504e-05
ENSSSCG00000036224	1654.77	0.70953	0.188723	3.75963	0.000170163	0.00564921
ENSSSCG00000027331	11484.2	0.708623	0.142665	4.96705	6.79781e-07	8.19921e-05
ENSSSCG00000018032	302.278	0.707895	0.11383	6.21888	5.00713e-10	3.89074e-07
ENSSSCG00000036956	531.296	0.707646	0.132793	5.32895	9.8781e-08	1.97407e-05
ENSSSCG00000009545	20018.7	0.707163	0.124704	5.67071	1.42204e-08	4.67531e-06
ENSSSCG00000028711	578.718	0.706121	0.191093	3.69516	0.000219749	0.00689132
ENSSSCG00000030408	3282.24	0.706064	0.168401	4.19276	2.75582e-05	0.0014861
ENSSSCG00000007800	270.756	0.70519	0.146905	4.80033	1.58407e-06	0.000158283
ENSSSCG00000016579	109.933	0.704897	0.179946	3.91728	8.95546e-05	0.0036038
ENSSSCG00000024549	167.785	0.704525	0.148532	4.74327	2.10295e-06	0.000193966
ENSSSCG00000009542	316.874	0.703956	0.140539	5.00898	5.4718e-07	6.88502e-05
ENSSSCG00000037120	159.023	0.700109	0.197699	3.54128	0.000398189	0.0106191
ENSSSCG00000033292	214.297	-0.706065	0.20579	-3.431	0.000601355	0.0140413
ENSSSCG00000011069	622.819	-0.707137	0.173086	-4.08547	4.39883e-05	0.00210483
ENSSSCG00000037461	507.781	-0.708058	0.142003	-4.98623	6.15689e-07	7.60619e-05
ENSSSCG00000005081	106.157	-0.712246	0.213451	-3.33682	0.000847431	0.0177104
ENSSSCG00000030305	642.173	-0.71228	0.18438	-3.86312	0.000111949	0.00426535
ENSSSCG00000003744	277.206	-0.712678	0.184766	-3.8572	0.000114695	0.0043456
ENSSSCG00000033394	385.046	-0.714213	0.197183	-3.62208	0.000292241	0.0084617
ENSSSCG00000000936	190.562	-0.714397	0.217588	-3.28326	0.00102616	0.020296
ENSSSCG00000026423	475.598	-0.714517	0.208917	-3.42009	0.000625993	0.0143059
ENSSSCG00000033093	174.114	-0.716648	0.233008	-3.07564	0.0021005	0.0329612
ENSSSCG00000015131	372.186	-0.723738	0.20568	-3.51877	0.00043356	0.0112726
ENSSSCG00000038171	371.863	-0.724202	0.170171	-4.25574	2.08361e-05	0.00119704
ENSSSCG00000038792	117.277	-0.726145	0.182556	-3.97766	6.95966e-05	0.00298037
ENSSSCG00000031906	614.121	-0.726817	0.191758	-3.79029	0.00015047	0.00518106
ENSSSCG00000015138	165.03	-0.735144	0.239041	-3.07538	0.00210232	0.0329644
ENSSSCG00000005994	5481.12	-0.743889	0.194487	-3.82487	0.000130839	0.00472876
ENSSSCG00000010379	245.392	-0.745764	0.19116	-3.90126	9.56946e-05	0.00382478
ENSSSCG00000021764	277.362	-0.751718	0.172071	-4.36864	1.25022e-05	0.000838306
ENSSSCG00000000807	1979.01	-0.757604	0.197978	-3.8267	0.000129873	0.00472268
ENSSSCG00000032922	621.27	-0.763199	0.239668	-3.1844	0.00145053	0.0256663
ENSSSCG00000006059	2315.07	-0.763768	0.174164	-4.38534	1.15805e-05	0.000786856
ENSSSCG00000005740	224.787	-0.770341	0.217931	-3.53479	0.000408096	0.0108034
ENSSSCG00000036573	573.201	-0.780167	0.213373	-3.65636	0.000255826	0.0076575
ENSSSCG00000009197	216.28	-0.790136	0.223321	-3.53811	0.000402999	0.0107242
ENSSSCG00000009354	363.387	-0.790838	0.206475	-3.83019	0.000128044	0.00469974
ENSSSCG00000006336	933.061	-0.791285	0.193272	-4.09416	4.23693e-05	0.00204535
ENSSSCG00000011751	287.64	-0.792832	0.172258	-4.60258	4.17297e-06	0.000338573
ENSSSCG00000025870	292.3	-0.793053	0.170363	-4.65507	3.2387e-06	0.000277385
ENSSSCG00000005781	330.555	-0.793354	0.213739	-3.71179	0.000205803	0.00657536
ENSSSCG00000034919	920.87	-0.799625	0.199887	-4.00038	6.32398e-05	0.00278419
ENSSSCG00000010426	553.529	-0.817632	0.195783	-4.17621	2.96403e-05	0.00156121
ENSSSCG00000004413	116.396	-0.825982	0.217661	-3.79481	0.000147756	0.00513095
ENSSSCG00000006614	364.369	-0.830794	0.252178	-3.29447	0.00098606	0.0196864
ENSSSCG00000008995	271.752	-0.842273	0.210297	-4.00516	6.1975e-05	0.00275228
ENSSSCG00000039244	3716.4	-0.863634	0.169397	-5.09829	3.42737e-07	4.78229e-05
ENSSSCG00000009245	217.021	-0.889028	0.242863	-3.66061	0.000251611	0.00756467
ENSSSCG00000022865	154.72	-0.911721	0.262737	-3.47009	0.000520283	0.0127213
ENSSSCG00000038475	300.52	-0.933278	0.198872	-4.69287	2.69399e-06	0.000238758
ENSSSCG00000003709	3154.76	-0.937857	0.289137	-3.24365	0.0011801	0.0221911
ENSSSCG00000025240	188.351	-0.942972	0.200772	-4.69672	2.64374e-06	0.00023636
ENSSSCG00000031550	251.146	-0.950146	0.28069	-3.38504	0.000711686	0.0157343
ENSSSCG00000000983	243.46	-0.960824	0.277136	-3.46697	0.000526352	0.012788
ENSSSCG00000036270	166.73	-0.969647	0.301661	-3.21436	0.00130735	0.0240731
ENSSSCG00000016663	193.264	-0.973252	0.267295	-3.64112	0.000271456	0.00797313
ENSSSCG00000040513	641.498	-0.982332	0.226811	-4.33106	1.48393e-05	0.000939394
ENSSSCG00000003894	107.795	-0.993096	0.289583	-3.4294	0.000604925	0.0140923
ENSSSCG00000005398	977.803	-1.00424	0.199392	-5.03651	4.74086e-07	6.12776e-05
ENSSSCG00000015445	182.516	-1.01568	0.207273	-4.90021	9.57346e-07	0.000103252
ENSSSCG00000015270	1870.79	-1.01641	0.348321	-2.91803	0.00352256	0.046325
ENSSSCG00000017000	1427.22	-1.07126	0.212713	-5.03616	4.74974e-07	6.12776e-05
ENSSSCG00000004336	154.656	-1.0968	0.283155	-3.87351	0.000107277	0.00411814
ENSSSCG00000009805	116.681	-1.11067	0.254714	-4.36046	1.29791e-05	0.00086743
ENSSSCG00000010545	125.778	-1.17297	0.277446	-4.22775	2.36037e-05	0.00131458
ENSSSCG00000014124	307.992	-1.18929	0.226959	-5.24009	1.60495e-07	2.84481e-05
ENSSSCG00000005456	261.019	-1.37847	0.372518	-3.70041	0.000215251	0.00679208
ENSSSCG00000015272	592.008	-1.40668	0.41633	-3.37875	0.000728161	0.0159429
ENSSSCG00000016871	476.904	-1.44267	0.375094	-3.84614	0.000119992	0.00452947
