# Supplementary material for: Spatial Transcriptomic and miRNA Analyses Revealed Genes Involved in the Mesometrial-Biased Implantation in Pigs
Source: Genes (Basel). 2019 Oct 14;10(10):808. doi: 10.3390/genes10100808 (PMC6826901; doi:10.3390/genes10100808)
Supplement: Supplementary file 1 [file genes-10-00808-s001.zip › Final Supplementary File/Supplementary Table. S5.xlsx]

## Sheet: miRNA-12M-15M
baseMean	log2FoldChange	lfcSE	stat	pvalue	padj	miRNA	precursor
151.445	2.80565	0.420516	6.67193	2.52463e-11	2.65717e-09	ssc-miR-10386	ssc-mir-10386
309.263	2.51013	0.423001	5.93409	2.95473e-09	1.55493e-07	ssc-miR-1249	ssc-mir-1249-1
13252.3	1.87865	0.2854	6.58251	4.62567e-11	3.89481e-09	ssc-miR-423-3p	ssc-mir-423
225.559	1.86863	0.363547	5.13999	2.74754e-07	4.56072e-06	ssc-miR-4332	ssc-mir-4332
1699.34	1.85854	0.343898	5.40434	6.50466e-08	1.95605e-06	ssc-miR-150	ssc-mir-150-1
560.252	1.8435	0.477853	3.85788	0.000114375	0.000789376	ssc-miR-708-5p	ssc-mir-708
814.384	1.70917	0.439887	3.88548	0.000102129	0.00072875	ssc-miR-142-3p	ssc-mir-142
6649.49	1.61802	0.306241	5.28347	1.26758e-07	3.13911e-06	ssc-miR-92b-3p	ssc-mir-92b
527.326	1.55766	0.293504	5.30712	1.11373e-07	2.9305e-06	ssc-miR-193a-5p	ssc-mir-193a
283.629	1.55746	0.306878	5.07519	3.87103e-07	5.43234e-06	ssc-miR-2320-5p	ssc-mir-2320
584.937	1.52331	0.393497	3.87122	0.000108292	0.000759852	ssc-miR-32	ssc-mir-32
20970.4	1.50479	0.225042	6.68671	2.28248e-11	2.65717e-09	ssc-miR-92a	ssc-mir-92a-1
338.65	1.36584	0.350159	3.90064	9.59407e-05	0.000696397	ssc-miR-132	ssc-mir-132
899.935	1.31303	0.295811	4.43876	9.0479e-06	9.29065e-05	ssc-miR-1343	ssc-mir-1343
9443.01	1.27688	0.243468	5.24454	1.56675e-07	3.66445e-06	ssc-miR-28-3p	ssc-mir-28
6163.84	1.27619	0.235464	5.41989	5.96353e-08	1.95605e-06	ssc-miR-22-3p	ssc-mir-22
10693.2	1.26342	0.233156	5.41878	6.00056e-08	1.95605e-06	ssc-miR-30a-3p	ssc-mir-30a
46272.6	1.25755	0.249323	5.04384	4.56275e-07	6.19651e-06	ssc-miR-125a	ssc-mir-125a
4807.82	1.24354	0.277876	4.47516	7.63545e-06	8.03631e-05	ssc-miR-7134-3p	ssc-mir-7134
4290.49	1.23446	0.394258	3.1311	0.00174153	0.00872839	ssc-miR-142-5p	ssc-mir-142
106.711	1.20512	0.349409	3.44901	0.000562636	0.00324479	ssc-miR-139-3p	ssc-mir-139
30614.7	1.14993	0.260876	4.40794	1.04357e-05	0.000104606	ssc-miR-101	ssc-mir-101-1
381.302	1.08463	0.291463	3.72134	0.000198167	0.00128351	ssc-miR-486	ssc-mir-486-1
1916.74	1.07017	0.235599	4.54232	5.56388e-06	6.1642e-05	ssc-miR-574-3p	ssc-mir-574
277.681	1.04769	0.301299	3.47723	0.00050662	0.00296232	ssc-miR-1306-5p	ssc-mir-1306
300549	-1.02698	0.258178	-3.97779	6.95599e-05	0.00057421	ssc-miR-27b-3p	ssc-mir-27b
2835.89	-1.03662	0.363225	-2.85392	0.00431837	0.0191372	ssc-miR-96-5p	ssc-mir-96
46201.8	-1.10357	0.269399	-4.09639	4.19634e-05	0.000374309	ssc-miR-151-3p	ssc-mir-151
963.985	-1.1104	0.316056	-3.51329	0.000442595	0.00266189	ssc-miR-34a	ssc-mir-34a
1129.92	-1.11873	0.258769	-4.32327	1.53736e-05	0.000150518	ssc-miR-148a-5p	ssc-mir-148a
282.172	-1.1243	0.349525	-3.21665	0.00129696	0.00674099	ssc-miR-500-5p	ssc-mir-500
265.398	-1.15212	0.292374	-3.94057	8.12887e-05	0.000611117	ssc-miR-574-5p	ssc-mir-574
379.024	-1.17084	0.283583	-4.12876	3.64733e-05	0.00033381	ssc-miR-758	ssc-mir-758
51803.6	-1.23752	0.259282	-4.77286	1.81628e-06	2.06663e-05	ssc-miR-381-3p	ssc-mir-381
2526.94	-1.26128	0.252646	-4.99227	5.96745e-07	7.83804e-06	ssc-miR-139-5p	ssc-mir-139
773.303	-1.37246	0.324503	-4.22942	2.34296e-05	0.000224178	ssc-miR-362	ssc-mir-362
1774.76	-1.37674	0.235473	-5.8467	5.01429e-09	2.34557e-07	ssc-miR-425-5p	ssc-mir-425
4743.03	-1.37709	0.285094	-4.8303	1.36329e-06	1.5943e-05	ssc-miR-504	ssc-mir-504
1863.01	-1.46134	0.285074	-5.12618	2.95676e-07	4.56072e-06	ssc-miR-218-5p	ssc-mir-218-1
1863.01	-1.46134	0.285074	-5.12618	2.95676e-07	4.56072e-06	ssc-miR-218	ssc-mir-218-1
1863.25	-1.46167	0.285068	-5.12743	2.93721e-07	4.56072e-06	ssc-miR-218b	ssc-mir-218-1
165.638	-1.8155	0.341235	-5.32037	1.03554e-07	2.90642e-06	ssc-miR-454	ssc-mir-454
26600.3	-1.82758	0.366807	-4.98239	6.28022e-07	7.83804e-06	ssc-miR-7-5p	ssc-mir-7-1
599658	-1.85487	0.239738	-7.73709	1.01721e-14	4.28246e-12	ssc-miR-148a-3p	ssc-mir-148a
183.589	-2.08954	0.40104	-5.21031	1.88528e-07	4.17739e-06	ssc-miR-190a	ssc-mir-190a

## Sheet: miRNA-12AM-15AM
baseMean	log2FoldChange	lfcSE	stat	pvalue	padj	miRNA	precursor
111.351	2.34699	0.372571	6.29944	2.98715e-10	1.26954e-07	ssc-miR-129a-3p	ssc-mir-129a
352.14	2.09502	0.401401	5.21927	1.79634e-07	1.52689e-05	ssc-miR-1249	ssc-mir-1249-1
613.038	1.83589	0.452424	4.05791	4.95142e-05	0.000637683	ssc-miR-708-5p	ssc-mir-708
535.634	1.43096	0.326155	4.38736	1.14735e-05	0.000209856	ssc-miR-193a-5p	ssc-mir-193a
7205.62	1.38224	0.326555	4.2328	2.308e-05	0.000350321	ssc-miR-92b-3p	ssc-mir-92b
569.473	1.3758	0.411834	3.34067	0.000835773	0.00645824	ssc-miR-32	ssc-mir-32
48418.3	1.28818	0.254456	5.06246	4.13881e-07	2.93166e-05	ssc-miR-125a	ssc-mir-125a
1028.4	1.26551	0.277223	4.56495	4.99616e-06	0.000176947	ssc-miR-1343	ssc-mir-1343
10652.5	1.22981	0.259665	4.73613	2.17834e-06	9.37262e-05	ssc-miR-28-3p	ssc-mir-28
14917.9	1.22151	0.365313	3.34374	0.000826567	0.00645824	ssc-miR-423-3p	ssc-mir-423
223.353	1.17835	0.321394	3.66636	0.000246025	0.00268104	ssc-miR-133a-3p	ssc-mir-133a-1
101.031	1.17028	0.344383	3.39821	0.000678287	0.0056524	ssc-miR-139-3p	ssc-mir-139
5754.7	1.11249	0.268093	4.14963	3.33009e-05	0.000456545	ssc-miR-7134-3p	ssc-mir-7134
43518.7	1.10376	0.330942	3.33522	0.000852307	0.0064684	ssc-miR-101	ssc-mir-101-1
22134.8	1.08363	0.248757	4.35619	1.32345e-05	0.000218198	ssc-miR-92a	ssc-mir-92a-1
481.002	1.06348	0.347693	3.05867	0.00222323	0.0134982	ssc-miR-190b	ssc-mir-190b
23909	1.04487	0.271095	3.85426	0.000116081	0.0014127	ssc-miR-145-5p	ssc-mir-145
3658.68	1.02614	0.373488	2.74746	0.00600597	0.0300299	ssc-miR-1	ssc-mir-1
1240.69	1.01934	0.264983	3.84681	0.000119664	0.0014127	ssc-miR-150	ssc-mir-150-1
827.244	-1.0061	0.293718	-3.42541	0.000613879	0.00543539	ssc-miR-362	ssc-mir-362
1182.54	-1.05963	0.369699	-2.86618	0.00415452	0.0220709	ssc-miR-34a	ssc-mir-34a
1345.04	-1.07833	0.261692	-4.12059	3.77896e-05	0.000501893	ssc-miR-148a-5p	ssc-mir-148a
124.065	-1.11883	0.387145	-2.88996	0.0038529	0.0207276	ssc-miR-106a	ssc-mir-106a
2016.82	-1.11957	0.412367	-2.71499	0.00662773	0.0320089	ssc-miR-363	ssc-mir-363-1
328.746	-1.12764	0.386709	-2.91599	0.0035456	0.0195699	ssc-miR-500-5p	ssc-mir-500
53298.6	-1.13838	0.271808	-4.18817	2.81219e-05	0.000412131	ssc-miR-151-3p	ssc-mir-151
753.472	-1.1408	0.273466	-4.17164	3.02419e-05	0.000428426	ssc-miR-370	ssc-mir-370
2108.85	-1.17751	0.268817	-4.38032	1.18507e-05	0.000209856	ssc-miR-139-5p	ssc-mir-139
346.885	-1.21788	0.279695	-4.35431	1.33486e-05	0.000218198	ssc-miR-758	ssc-mir-758
5238.21	-1.25145	0.360901	-3.46757	0.000525184	0.0050728	ssc-miR-504	ssc-mir-504
26052.8	-1.2571	0.355327	-3.53787	0.000403361	0.00418118	ssc-miR-7-5p	ssc-mir-7-1
1871.95	-1.26817	0.28875	-4.39193	1.12349e-05	0.000209856	ssc-miR-218b	ssc-mir-218-1
1871.63	-1.26871	0.288822	-4.39269	1.11955e-05	0.000209856	ssc-miR-218-5p	ssc-mir-218-1
1871.63	-1.26871	0.288822	-4.39269	1.11955e-05	0.000209856	ssc-miR-218	ssc-mir-218-1
181.191	-1.32828	0.386338	-3.43813	0.000585736	0.00529655	ssc-miR-20b	ssc-mir-20b-1
1765.01	-1.34779	0.275111	-4.89906	9.6294e-07	5.11562e-05	ssc-miR-425-5p	ssc-mir-425
52121	-1.40147	0.296297	-4.72995	2.24576e-06	9.37262e-05	ssc-miR-381-3p	ssc-mir-381
11281	-1.60981	0.326768	-4.92647	8.37284e-07	5.08351e-05	ssc-miR-451	ssc-mir-451
222.384	-1.62711	0.29452	-5.52462	3.30208e-08	4.67795e-06	ssc-miR-190a	ssc-mir-190a
156.424	-1.69029	0.358548	-4.71426	2.42586e-06	9.37262e-05	ssc-miR-454	ssc-mir-454
746167	-1.77114	0.2902	-6.10318	1.03979e-09	2.20956e-07	ssc-miR-148a-3p	ssc-mir-148a
