# Supplementary material for: Spatial Transcriptomic and miRNA Analyses Revealed Genes Involved in the Mesometrial-Biased Implantation in Pigs
Source: Genes (Basel). 2019 Oct 14;10(10):808. doi: 10.3390/genes10100808 (PMC6826901; doi:10.3390/genes10100808)
Supplement: Supplementary file 1 [file genes-10-00808-s001.zip › Final Supplementary File/Supplementary Table. S6.xlsx]

## Sheet: miRNA-15-M-AM
baseMean	log2FoldChange	lfcSE	stat	pvalue	padj	miRNA	precursor
38176.7	-0.411626	0.180503	-2.28044	0.0225818	0.465776	ssc-miR-101	ssc-mir-101-1
108.835	0.519406	0.257717	2.01541	0.0438619	0.648045	ssc-miR-122-5p	ssc-mir-122
320.496	0.436012	0.218579	1.99476	0.0460695	0.648045	ssc-miR-132	ssc-mir-132
3653.23	0.763238	0.191646	3.98255	6.8181e-05	0.0287724	ssc-miR-142-5p	ssc-mir-142
670.05	1.03393	0.303192	3.41014	0.000649289	0.10737	ssc-miR-142-3p	ssc-mir-142
9229.88	0.382954	0.176584	2.16868	0.0301069	0.52938	ssc-miR-146a-5p	ssc-mir-146a
2974.66	0.389157	0.174063	2.23573	0.0253693	0.467087	ssc-miR-146b	ssc-mir-146b
1590.91	0.595829	0.188795	3.15595	0.00159974	0.135018	ssc-miR-150	ssc-mir-150-1
1811.86	-0.676926	0.20112	-3.36577	0.000763296	0.10737	ssc-miR-192	ssc-mir-192
584.1	-0.365438	0.1791	-2.04041	0.0413099	0.645659	ssc-miR-194a-5p	ssc-mir-194a
245.639	0.489126	0.200685	2.43728	0.0147983	0.346938	ssc-miR-196a	ssc-mir-196a-1
5831.75	0.387391	0.168673	2.29669	0.0216364	0.465776	ssc-miR-22-3p	ssc-mir-22
2600.52	0.425732	0.212829	2.00035	0.0454624	0.648045	ssc-miR-222	ssc-mir-222
346.522	0.437634	0.214185	2.04325	0.0410278	0.645659	ssc-miR-486	ssc-mir-486-1
11377.7	-0.463986	0.174592	-2.65755	0.00787118	0.208055	ssc-miR-9-1	ssc-mir-9-1
11377.7	-0.463986	0.174592	-2.65755	0.00787118	0.208055	ssc-miR-9-2	ssc-mir-9-1
11377.7	-0.463986	0.174592	-2.65755	0.00787118	0.208055	ssc-miR-9	ssc-mir-9-1
